# Supplementary material for: Grouping of chemicals into mode of action classes by automated effect pattern analysis using the zebrafish embryo toxicity test
Source: Arch Toxicol. 2022 Mar 7;96(5):1353–69. doi: 10.1007/s00204-022-03253-x (PMC9013687; doi:10.1007/s00204-022-03253-x)
Supplement: Supplementary file 1 — Supplementary file1 (XLSX 1189 KB) [file 204_2022_3253_MOESM1_ESM.xlsx]

## Sheet: INDEX
		Grouping of chemicals into mode of action classes by automated effect pattern analysis using the zebrafish embryo toxicity test
		Authors: Teixidó E., Kieβling T.R, Klüver N., Scholz S.
		Table	Description
		S1	List of chemicals and additional physicochemical properties (LogS, LogKow) and calculation of Log Dlipw. Suppliers and purity. Calculated baseline toxicity and toxic ratio for chemicals
		S2	Check supporting information pdf - Parent and metabolite compound activity of the selected test compounds.
		S3	Chemicals and renewal regime performed accordingly to the confirmation of stability of exposure solutions
		S4	Concentration-response curves for mortality in zebrafish embryos exposed for 48 and 96 hours. LC10 and LC50s were obtained from modelled concentration response curves. RSS (residual sum of square) is used as an indicator of the goodness of the fit. Modelling is only conducted in case of a concentration dependent increase of mortality.
		S5	Check supporting information pdf - Settings of the VAST Bioimager and LAS software (Leica Biosystems). Software version 1.2.5.1
		S6	Raw data on frequency of spontaneous tail coilings for all chemicals.
		S7	Check supporting information pdf - Model equations used for modelling concentration-response curves
		S8	Histograms and Shapiro-Wilk-T test results from control data at 2 and 4 dpf.
		S9	Magnitude of effect concentrations used according to endpoint
		S10	Effect concentrations and concentration-response curves parameters in zebrafish embryos for all endpoints and chemicals.
		S11	Sensitivity ratios for all chemicals across all evaluated endpoints
		S12	Comparison of EC10 values for morphological (4 dpf) and behaviour (LMR, STC) endpoints
		S13	Comparison of EC50 values for morphological (4 dpf) and behaviour (LMR, STC) endpoints
		S14	Calculated SRCytotoxicity for each assay of the CompTox library included in the analysis
		S15	Heatmap of the mean SRCytotoxicity values of each MoA group for each target subfamily ToxCast assay included
		S16	Activity reported for our set of chemicals on the COX-1 and COX-2 activity assays in the Comptox library

## Sheet: Table S1
Table S1. List of chemicals and additional physicochemical properties and calculation of log Dlipw(pH) Suppliers and purity.
Chemical	CAS	MW-free	Smiles	Purchased as	MW	CAS	MoA	Target organism	Reference MoA	Supplier	Purity %	Solvent	% DMSO used	Range of concentrations tested (µM)	LogS (pH=7.4)a	Estimated water solubility mM	log Kow	log Klipw neutral	Method for log Klipw neutral	Reference	log Klipw ionic	Method log Klipw ionic	Reference for log Klipw ionic	pKa acid (strongest)	pKa base (strongest)	pKa acid < 9	pKa base > 5	Range of observed pH for compounds partially dissociated in experimental pH range	Proportion of neutral form for observed pH range	Average log Dlipw for pH range	main charge (pH 7.4)	Baseline LC50 fish embryo (Klüver et al. 2019) based on (average) log Dlipw (pH) if appropriate	Observed zebrafish embryo LC50 (µM 4 dpf)	Observed zebrafish embryo LC50 (µM 2 dpf)	Toxic ratio (TR)	Chemicals
Acetaminophen	103-90-2	151.16	CC(=O)NC1=CC=C(O)C=C1				Non-selective Cyclooxygenase inhibitor	Mammals	Drugbank	Sigma-Aldrich	99.8	Embryo medium	none	68.75 - 30000	-1.13	74.131	0.34	1.02	COSMOmic	Bittermann et al 2014				9.46	-4.4				1		neutral	16225.6	2895.79	5646.47	5.60316	Acetaminophen
All-trans retinoic acid	302-79-4	300.44	C\C(\C=C\C1=C(C)CCCC1(C)C)=C/C=C/C(/C)=C/C(O)=O				Retinoic acid Receptor agonist	Mammals	Drugbank	AppliChem	>98	DMSO	0.01	0.003125 - 0.100	-4.493	0.0321366	6.83	6.48705	pp-LFER	Ulrich et al., 2020	4.49	dMW -2	Escher et al. (2020)	5		5		7-7.5	0	4.49	anionic	5.95525	0.0785	0.0932	75.8631	All-trans retinoic acid
Betamethasone	378-44-9	392.5	C[C@H]1C[C@H]2[C@@H]3CCC4=CC(=O)C=C[C@@]4([C@]3([C@H](C[C@@]2([C@]1(C(=O)CO)O)C)O)F)C	Betamethasone dipropionate	504.588	5593-20-4	Glucocorticoid receptor agonist	Mammals	Drugbank	Sigma-Aldrich	98.5	DMSO	1	0.01 - 19.8	-5.33	0.00467735	4.42	4.5842	predicted from log Kow	Endo et al., 2011									1		neutral	4.80443	-	-	1	Betamethasone
Carbendazim	10605-21-7	191.19	COC(=O)Nc1[nH]c2ccccc2n1				Inhibition of microtubule assembly	Helminths/mammals	HSDB	Sigma-Aldrich	100	DMSO	0.05	0.105 - 4.18	-2.65	2.23872	1.52	1.7	pp-LFER	Ulrich et al., 2020				9.7	4.28				1		neutral	3443.5	3.44	3.52	1001.02	Carbendazim
Celecoxib	169590-42-5	381.37	CC1=CC=C(C=C1)C1=CC(=NN1C1=CC=C(C=C1)S(N)(=O)=O)C(F)(F)F				Cyclooxygenase 2 inhibition	Mammals	Drugbank	Sigma-Aldrich	99.9	DMSO	0.6	5.0 - 40.0	-5.49	0.00323594	4.21	4.31	pp-LFER	Ulrich et al., 2020				10.7	-0.42				1		neutral	8.97635	25.43	39.909	0.352983	Celecoxib
Daunorubicin	20830-8-13	527.5	COC1=C2C(=O)C3=C(C(O)=C4C[C@](O)(C[C@H](O[C@H]5C[C@H](N)[C@H](O)[C@H](C)O5)C4=C3O)C(C)=O)C(=O)C2=CC=C1	Daunorubicin Hydrochloride	563.98	23541-50-6	Inhibition of topoisomerase II	Mammals	Drugbank	Sigma-Aldrich	98.5	Embryo medium	none	5.5 - 354.6	-3.53	0.295121	1.4	0.738105	pp-LFER	Ulrich et al., 2020	-0.26	dMW -1	Escher et al. (2020)		8.06		8.06	7.4-8	0.17-0.45	0.0494126	cationic	148280	106.45	112.62	1392.95	Daunorubicin
Dexamethasone	50-02-2	392.47	[H][C@@]12C[C@@H](C)[C@](O)(C(=O)CO)[C@@]1(C)C[C@H](O)[C@@]1(F)[C@@]2([H])CCC2=CC(=O)C=C[C@]12C				Glucocorticoid receptor agonist	Mammals	Drugbank	Fluka	>97	DMSO	1	0.255 - 254.8	-3.95	0.112202	1.87	1.77408	pp-LFER	Ulrich et al., 2020				12.42	-3.3				1		neutral	2908.44	-	-	1	Dexamethasone
Diclofenac	15307-79-6	296.1	c1ccc(c(c1)CC(=O)O)Nc1c(cccc1[Cl])[Cl]	Diclofenac sodium	318.13	15307-79-6	Non-selective Cyclooxygenase inhibitor	Mammals	Drugbank	Sigma-Aldrich	99	Embryo medium	none	1.12 - 1000	-0.893	127.938	4.48	4.45	exp	Avdeef et al., 1998	2.65	exp	Avdeef et al., 1998	4.35		4.35		7-8	0	2.65	anionic	394.912	9.25	98.1	42.6932	Diclofenac
Diflorasone	2557-49-5	410.5	C[C@H]1C[C@H]2[C@@H]3C[C@@H](C4=CC(=O)C=C[C@@]4([C@]3([C@H](C[C@@]2([C@]1(C(=O)COC(=O)C)OC(=O)C)C)O)F)C)F	Diflorasone diacetate	497.53	2008-01-13	Glucocorticoid receptor agonist	Mammals	Drugbank	Toronto Research Chemicals	98	DMSO	1	0.6 - 20.22	-4.65	0.0223872	3.04	3.1904	predicted from log Kow	Endo et al., 2011				14.89					1		neutral	115.214	-	-	1	Diflorasone
Diniconazole	83657-24-3	326.22	CC(C)(C)C(O)C(=C/C1=C(Cl)C=C(Cl)C=C1)\N1C=NC=N1				14 alpha-demethylase inhibitors	Mammals	Zarn JA, Brüschweiler BJ, Schlatter JR. Azole fungicides affect mammalian steroidogenesis by inhibiting sterol 14 alpha-demethylase and aromatase. Environ Health Perspect. 2003 Mar;111(3):255-61.	Sigma-Aldrich	99.8	DMSO	0.05	1.14 - 11.5	-4.15	0.0707946	4	4.65	pp-LFER	Ulrich et al., 2020				12.97	1.01				1		neutral	4.13523	9.04529	9.706	0.45717	Diniconazole
Fenbendazole	43210-67-9	299.35	COC(=O)NC1=NC2=CC(SC3=CC=CC=C3)=CC=C2N1				Microtubule polymerization inhibitor	Helminths/mammals	Dogra N.; Kumar A.; Mukhopadhyay T. Fenbendazole acts as a moderate microtubule destabilizing agent and causes cancer cell death by modulating multiple cellular pathways. 2018 Scientific Reports 8(1): 2045-2322	Sigma-Aldrich	100	DMSO	0.05	0.032 - 0.134	-4.79	0.0162181	3.55	3.7055	predicted from log Kow	Endo et al., 2011				9.99	4.4				1		neutral	35.6086	0.11748	0.1699	303.104	Fenbendazole
Firocoxib	189954-96-9	336.4	CC1(C(=C(C(=O)O1)OCC2CC2)c3ccc(cc3)S(=O)(=O)C)C				Cyclooxygenase 2 inhibitior	Mammals	Drugbank	Sigma-Aldrich	99.8	DMSO	0.2	39.6 - 198.2	-3.74	0.18197	1.76	1.8976	predicted from log Kow	Endo et al., 2011									1		neutral	2194.7	111.78	111.798	19.6341	Firocoxib
Fluazifop-p-butyl	79241-46-6	383.36	CCCCOC(=O)[C@@H](C)OC1=CC=C(OC2=CC=C(C=N2)C(F)(F)F)C=C1				ACCase inhibitor	Plants	Lichtenthaler, H. K. Mode of Action of Herbicides Affecting Acetyl-CoA Carboxylase and Fatty Acid Biosynthesis. Zeitschrift fur Naturforsch. - Sect. C J. Biosci. 1990.	Sigma-Aldrich	97.3	DMSO	0.4	0.48 - 13.04	-5.65	0.00223872	4.14	4.3014	predicted from log Kow	Endo et al., 2011					1.2				1		neutral	9.15407	4.556	7.6228	2.00923	Fluazifop-p-butyl
Flusilazole	85509-19-9	315.39	C[Si](CN1C=NC=N1)(C1=CC=C(F)C=C1)C1=CC=C(F)C=C1				14 alpha-demethylase inhibitors	Mammals	Zarn JA, Brüschweiler BJ, Schlatter JR. Azole fungicides affect mammalian steroidogenesis by inhibiting sterol 14 alpha-demethylase and aromatase. Environ Health Perspect. 2003 Mar;111(3):255-61.	Sigma-Aldrich	99.8	DMSO	0.05	0.32 - 126.83	-3.48	0.331131	4.09	4.21031	pp-LFER	Ulrich et al., 2020					1.66				1		neutral	11.2667	19.38	37.689	0.581359	Flusilazole
Hexaconazole	79983-71-4	314.21	CCCCC(O)(CN1C=NC=N1)C1=CC=C(Cl)C=C1Cl				14 alpha-demethylase inhibitors	Mammals	Zarn JA, Brüschweiler BJ, Schlatter JR. Azole fungicides affect mammalian steroidogenesis by inhibiting sterol 14 alpha-demethylase and aromatase. Environ Health Perspect. 2003 Mar;111(3):255-61.	Sigma-Aldrich	99.3	DMSO	0.2	1.24 - 79.6	-4.75	0.0177828	3.63	4.17193	pp-LFER	Ulrich et al., 2020				14.22	1.3				1		neutral	12.2966	49.12	63.6298	0.250338	Hexaconazole
Loratadine	79794-75-5	382.88	CCOC(=O)N1CCC(=C2c3ccc(cc3CCc4c2nccc4)Cl)CC1				Histamine H1 receptor antagonist	Mammals	Drugbank	Sigma-Aldrich	>98	DMSO	0.5	0.09 - 10.0	-4.81	0.0154882	5.32	4.31	COSMOmic	Bittermann et al 2014					4.75				1		neutral	8.97635	12.8297	19.1456	0.699654	Loratadine
Methotrexate	59-05-2	454.45	CN(CC1=NC2=C(N=C1)N=C(N)N=C2N)C1=CC=C(C=C1)C(=O)N[C@@H](CCC(O)=O)C(O)=O				Dihydrofolate reductase inhibitor	Mammals	Drugbank	AppliChem	>98.5	Embryo medium	none	10 - 250	0	1000	-0.24	-0.575	pp-LFER	Ulrich et al., 2020	-1	Threshold of -1	Gobas et al. (1988)	3.41	2.81	3.41		7.4-7.9	0	-1	anionic	1.62181e+06	304.84	357.997	5320.2	Methotrexate
Nortriptyline	72-69-5	263.4	CNCCC=C1C2=C(CCC3=C1C=CC=C3)C=CC=C2	Nortriptyline hydrochloride	299.84	894-71-3	Selective serotonin reuptake inhibitors (SSRIs)	Mammals	Drugbank	Sigma-Aldrich	98.8	Embryo medium	none	0.33 - 271.14	-1.63	23.4423	5.65	4.39976	pp-LFER	Ulrich et al., 2020	3.4	dMW -1	Escher et al. (2020)		10.47		10.47	7.6	0	3.4	cationic	71.4496	21.49	92.29	3.32479	Nortriptyline
Olanzapine	132539-06-1	312.43	Cc1cc2c(s1)Nc3ccccc3N=C2N4CCN(CC4)C				Dopamine-D2 receptor antagonist	Mammals	Drugbank	Sigma-Aldrich	99.6	DMSO	0.2	3.6 - 64	-3.77	0.169824	2.61	2.5766	pp-LFER	Ulrich et al., 2020	1.58	dMW -1	Escher et al. (2020)		7.8		7.8	7.4-7.9	0.28-0.56	1.99857	cationic	1743.47	38.11	31.887	45.7483	Olanzapine
Oxaprozin	21256-18-8	293.32	OC(=O)CCC1=NC(=C(O1)C1=CC=CC=C1)C1=CC=CC=C1				Non-selective Cyclooxygenase inhibitor	Mammals	Drugbank	TCI	>98	DMSO	1	10.1 - 119.3	-1.42	38.0189	3.9	3.65774	pp-LFER	Ulrich et al., 2020	1.66	dMW -2	Escher et al. (2020)	4.58	-1.99	4.58		7-8	0	1.66	anionic	3772.25	39.052	118.43	96.5955	Oxaprozin
Propafenone	54063-53-5	341.44	CCCNCC(O)COC1=C(C=CC=C1)C(=O)CCC1=CC=CC=C1	Propafenone hydrochloride	377.9	34183-22-7	Sodium channel inhibitor	Mammals	Drugbank	Sigma-Aldrich	100	Embryo medium	none	3.8 - 134.0	-2.1	7.94328	3.43	3.5843	predicted from log Kow	Endo et al., 2011	2.58	dMW -1	Escher et al. (2020)	13.89	9.3		9.3	7.6	0.02	2.60009	cationic	442.502	63.3734	72.8929	6.98245	Propafenone
Topiramate	97240-79-4	339.36	CC1(C)O[C@@H]2CO[C@@]3(COS(N)(=O)=O)OC(C)(C)O[C@H]3[C@@H]2O1				GABA receptor agonist	Mammals	Drugbank	Sigma-Aldrich	98	Embryo medium	none	15 - 1465	-2.73	1.86209	2.97	3.12	pp-LFER	Ulrich et al., 2020				11.09	-3.7				1		neutral	135.27	937.652	1223.74	0.144264	Topiramate
Tralkoxydim	87820-88-0	329.43	CCON=C(CC)C1=C(O)CC(CC1=O)C1=C(C)C=C(C)C=C1C				ACCase inhibitor	Plants	Lichtenthaler, H. K. Mode of Action of Herbicides Affecting Acetyl-CoA Carboxylase and Fatty Acid Biosynthesis. Zeitschrift fur Naturforsch. - Sect. C J. Biosci. 1990.	Sigma-Aldrich	99.2	DMSO	1	4.7 - 303.6	-2.44	3.63078	4.77	4.9377	predicted from log Kow	Endo et al., 2011	2.15	COSMOmic	Bittermann et al 2014	4.7		4.7		7-8	0	2.15	anionic	1234.53	197.31	236.94	6.25676	Tralkoxydim
Triadimenol	55219-65-3	295.77	CC(C)(C)C(O)C(OC1=CC=C(Cl)C=C1)N1C=NC=N1				14 alpha-demethylase inhibitors	Mammals	Zarn JA, Brüschweiler BJ, Schlatter JR. Azole fungicides affect mammalian steroidogenesis by inhibiting sterol 14 alpha-demethylase and aromatase. Environ Health Perspect. 2003 Mar;111(3):255-61.	Rieder-de Haen	98	DMSO	0.2	0.338 - 507.17	-3.56	0.275423	3.05	3.21143	pp-LFER	Ulrich et al., 2020				14.83					1		neutral	109.821	216.509	341.682	0.507234	Triadimenol
Triclabendazole	68786-66-3	359.66	CSC1=NC2=C(N1)C=C(OC1=CC=CC(Cl)=C1Cl)C(Cl)=C2				Inhibition of microtubule assembly	Helminths/mammals	McCarthy, J. S.; Moore, T. A. Drugs for Helminths. Mand. Douglas, Bennett’s Princ. Pract. Infect. Dis. 2015, 519–527.e3	JK Chemicals	98	DMSO	0.05	0.209 - 5.56	-7.32	4.7863e-05	5.75	5.9275	predicted from log Kow	Endo et al., 2011				11.75	3.58				1		neutral	0.224789	1.3014	2.89192	0.172729	Triclabendazole
														References
														Avdeef, A., Box, K.J., Comer, J.E.A., Hibbert, C., Tam, K.Y., 1998. pH-metric logP 10. Determination of liposomal membrane-water partition coefficients of ionizable drugs. Pharmaceut. Res. 15, 209-215
aCalculated with Chemicalize (Chemaxon, https://chemicalize.com/).														Bittermann, K., Spycher, S., Endo, S., Pohler, L., Huniar, U., Goss, K.-U., Klamt, A., 2014. Prediction of phospholipid-water partition coefficients of ionic organic chemicals using the mechanistic model COSMOmic. J. Phys. Chem. B 118, 14833–14842
														Endo, S., Escher, B.I., Goss, K.U., 2011. Capacities of membrane lipids to accumulate neutral organic chemicals. Environ. Sci. Technol. 45, 5912–5921.
														Escher, B.I., Abagyan, R., Embry, M., Klüver, N., Redman, A.D., Zarfl, C., Parkerton, T.F., 2020. Recommendations For Improving Methods And Models For Aquatic Hazard Assessment Of Ionizable Organic Chemicals. Environ. Toxicol. Chem.
														Gobas, F. A. C. P., J. M. Lahittete, G. Garofalo and W. Y. Shiu, 1988.A novel method for measuring membrane-water partition co-efficients of hydrophobic organic chemicals: comparison with 1-octanol-water partitioning. J. Pharmaceut. Sci. 77:265–272
														Klüver, N., Bittermann, K., Escher, B.I. 2019. QSAR for baseline toxicity and classification of specific modes of action of ionizable organic chemicals in the zebrafish embryo toxicity test. Aquat. Toxicol. Feb;207:110-119. doi: 10.1016/j.aquatox.2018.12.003
														Ulrich, N., Endo, S., Brown, T.N., Watanabe, N., Bronner, G., Abraham, M.H., Goss, K.-U., UFZ-LSER database v 3.2.1 [Internet], Leipzig, Germany, Helmholtz Centre for Environmental Research-UFZ. 2017 [accessed on 30.04.2021]. Available from http://www.ufz.de/lserd
	0.0164088	16.4
	4911.38

## Sheet: Table S3
Table S2. Chemicals and renewal regime performed accordingly to the confirmation of stability of exposure solutions.
Chemical	% DMSO used	Renewal test solutions	Peak of absorption	Comments	Reference	Wavelength spectra without renewal	Concentration solution spectra (µM)
Acetaminophen	none	every 24 h	243 nm	No change in spectra, however due to change in color of the solution, test solutions were renewed daily.			660 µM (Diluted 8fold)
All-trans retinoic acid	0.01	every 24 h
Betamethasone dipropionate	1	every 24 h
Carbendazim	0.05	every 24 h
Celecoxib	0.6	every 24 h
Daunorubicin Hydrochloride	none	every 48 h	480 nm				190 µM
Dexamethasone	1	every 24 h
Diclofenac sodium	none	none	276 nm				41.5 µM
Diflorasone diacetate	1	every 24 h
Diniconazole	0.05	none		Stability assumed similar to other triazoles
Fenbendazole	0.05	every 24 h
Firocoxib	0.2	every 24 h
Fluazifop-p-butyl	0.4	every 24 h
Flusilazole	0.05	none		Stability assumed	EC, 2007
Hexaconazole	0.2	none		Stability assumed similar to other triazoles
Loratadine	0.5	every 24 h
Methotrexate	none	every 48 h
Nortriptyline hydrochloride	none	none	238 nm				38 µM
Olanzapine	0.2	every 24 h
Oxaprozin	1	every 24 h
Propafenone hydrochloride	none	every 48 h	250 nm, 305 nm				74.5 µM
Topiramate	none	none	n.a.	Stability assumed	MiCheel et al., 1998
Tralkoxydim	1	every 24 h
Triadimenol	0.2	none		Stability assumed similar to other triazoles	EFSA, 2008
Triclabendazole	0.05	every 24 h
References
Micheel, A. P.; Ko, C. Y.; Guh, H. Y. Ion Chromatography Method and Validation for the Determination of Sulfate and Sulfamate Ions in Topiramate Drug Substance and Finished Product. J. Chromatogr. B Biomed. Appl. 1998, 709 (1), 166–172. https://doi.org/10.1016/S0378-4347(98)00048-6.
European comission, 2007. Review report for the active substance flusilazole finalised in the Standing Committee on Plant Health at its meeting on 3 March 2006 in view of the inclusion of flusilazole in Annex I of Directive 91/414/EEC finalised in the Standing Committee on Plant Health at its meeting on 3 March 2006. Available at: http://ec.europa.eu/food/plant/pesticides/eu-pesticides-database/p…
EFSA, 2008. CONCLUSION ON PESTICIDE PEER REVIEW. Conclusion regarding the peer review of the pesticide risk assessment of the active substance triadimenol. Available at: https://www.efsa.europa.eu/en/efsajournal/pub/rn-177.

## Sheet: Table S4
Table S3. Concentration-response curves for mortality in zebrafish embryos.
Chemical	Concentration-response curve	AIC	RSS	df	Slope	EC10	StDev_10	Lower_10	Upper_10	EC50	StDev	Lower	Upper
Diniconazole 2-48 hpf		105.479	7.16051	13	-13.8007	8.27792	0.562642	7.0624	9.49343	9.70657	0.207867	9.2575	10.1556
Diniconazole 2-96 hpf		93.3333	4.77656	13	-13.5531	7.69158	0.221098	7.21392	8.16923	9.0453	0.0862699	8.85892	9.23167
Fenbendazole 2-48 hpf		122.603	12.6716	13	-9.74999	0.135657	0.00925623	0.11566	0.155653	0.169946	0.00510923	0.158909	0.180984
Fenbendazole 2-96 hpf		98.9163	7.218	12	-20.8277	0.105721	0.00252562	0.100218	0.111224	0.117484	0.0018631	0.113425	0.121543
Firocoxib 2-96 hpf		92.5922	13.7001	9	-6.72996	80.6476	10.86	56.0806	105.215	111.785	6.00039	98.2107	125.358
Firocoxib 2-48 hpf		85.6478	14.5127	8	-6.66111	80.3858	11.7767	53.2287	107.543	111.798	6.37044	97.108	126.489
Fluazifop 2-48 hpf		100.314	7.58734	12	-3.23247	3.8629	0.461377	2.85765	4.86815	7.62288	0.356463	6.84621	8.39954
Fluazifop 2-96 hpf		104.752	8.89058	12	-11.0584	3.73507	0.365398	2.93893	4.5312	4.55606	0.219165	4.07854	5.03358
Flusilazole 2-48 hpf		107.768	6.22183	14	-8.3966	29.0121	1.28494	26.2562	31.7681	37.69	1.27569	34.9539	40.4261
Flusilazole 2-96 hpf		103.358	5.42084	14	-3.30555	9.97047	0.796371	8.26242	11.6785	19.3818	0.810666	17.6431	21.1205
Hexaconazole 2-48 hpf		139.269	2.96682	25	-3146.8	63.5855	0.00525999	63.5746	63.5963	63.6299	0.00374259	63.6222	63.6376
Hexaconazole 2-96 hpf		230.055	10.4836	28	-9.79452	39.2509	2.49763	34.1348	44.3671	49.122	1.30909	46.4405	51.8036
Acetaminophen 2-96 hpf		134.276	18.6994	13	-2.54882	1222.88	427.463	299.401	2146.36	2895.8	481.223	1856.18	3935.42
Acetaminophen 2-48 hpf		193.395	8.08351	25	-5.94837	3902.62	291.43	3302.41	4502.83	5646.47	168.334	5299.78	5993.16
Carbendazim 2-48 hpf		156.58	7.77568	20	-13.7757	3.00563	0.118653	2.75812	3.25313	3.52538	0.0552355	3.41016	3.6406
Carbendazim 2-96 hpf		107.904	9.94993	12	-11.4468	2.84278	0.202241	2.40214	3.28343	3.44435	0.104011	3.21773	3.67097
Celecoxib 2-96 hpf		121.165	15.9771	12	-13.3314	21.5666	3.22336	14.5435	28.5897	25.4308	0.916469	23.434	27.4276
Celecoxib 2-48 hpf		151.439	8.11675	19	-11.8435	33.1514	1.45556	30.1048	36.1979	39.9091	0.601311	38.6506	41.1677
Daunorubicin 2-96 hpf		156.729	7.80195	20	-4.34019	64.1629	4.3493	55.0904	73.2353	106.45	3.44518	99.2635	113.637
Daunorubicin 2-48 hpf		102.123	8.09389	12	-5.20409	73.8331	7.31317	57.8991	89.7672	112.62	5.64308	100.325	124.915
Diclofenac 2-96 hpf		162.94	6.64686	22	-9.72089	7.38203	0.260334	6.84213	7.92193	9.25423	0.151309	8.94043	9.56802
Diclofenac 2-48 hpf		236.007	17.7952	25	-1.84297	29.78	15.4435	-2.0264	61.5864	98.1068	19.0136	58.9476	137.266
Propafenone 2-96 hpf		131.415	10.3017	15	-6.94989	46.1959	4.84228	35.8749	56.517	63.3734	2.64253	57.741	69.0058
Propafenone 2-48 hpf		153.7	7.283	20	-8.5748	56.4158	2.65504	50.8775	61.9541	72.8929	1.65346	69.4439	76.342
Oxaprozin 2-48 hpf		79.8142	5.74203	10	-5.31138	78.312	5.19088	66.746	89.878	118.437	4.42143	108.586	128.289
Oxaprozin 2-96 hpf		90.3523	8.90757	10	-4.94072	25.0326	2.30469	19.8974	30.1677	39.052	1.74562	35.1626	42.9415
Olanzapine 2-48 hpf		99.4222	7.3496	12	-7.78321	24.0444	1.41453	20.9624	27.1263	31.8872	0.82253	30.095	33.6793
Olanzapine 2-96 hpf		148.76	10.9521	17	-6.65173	27.3896	2.54775	22.0143	32.7648	38.1103	1.81615	34.2786	41.9421
Loratadine 2-96 hpf		166.4	14.0656	18	-3.2723	6.55548	1.41823	3.57588	9.53507	12.8297	1.14423	10.4258	15.2336
Loratadine 2-48 hpf		54.309	3.02855	8	-11.7693	15.8851	1.11944	13.3037	18.4665	19.1456	0.270791	18.5212	19.77
Triclabendazole 2-96 hpf		97.7036	4.5429	14	-11.3591	1.07251	0.0277563	1.01298	1.13204	1.3014	0.0210188	1.25631	1.34648
Triclabendazole 2-48 hpf		116.449	10.3216	13	-4.69723	1.81149	0.180564	1.42141	2.20158	2.89192	0.154023	2.55917	3.22467
Nortriptyline 2-96 hpf		104.215	15.8716	10	8.09582	16.3821	2.361	11.1215	21.6427	21.4901	1.3946	18.3827	24.5974
Nortriptyline 2-48 hpf		88.896	5.04656	12	7.69294	69.3613	3.65593	61.3957	77.3269	92.2908	2.38721	87.0895	97.4921
Triadimenol 2-96 hpf		206.813	16.5797	22	-4.36081	130.814	22.746	83.6414	177.986	216.509	18.4773	178.189	254.828
Triadimenol 2-48 hpf		96.8954	4.4296	14	-23.9313	311.708	142.36	6.37524	617.041	341.682	20.3445	298.047	385.317
Tralkoxydim 2-96 hpf		137.967	6.90965	18	-46.6112	188.225	87.624	4.13395	372.316	197.31	1.17073	194.851	199.77
Tralkoxydim 2-48 hpf		189.342	16.3722	20	-6.66793	170.423	22.6376	123.202	217.645	236.94	12.1395	211.618	262.263
Retinoic acid 2-96 hpf		119.205	5.0317	17	-23.9954	0.0716452	0.00544081	0.060166	0.0831243	0.0785154	0.00594212	0.0659786	0.0910521
Retinoic acid 2-48 hpf		82.4628	8.64499	9	-30.5141	0.0867572	0.0626055	-0.0548662	0.228381	0.0932347	0.0332015	0.0181276	0.168342
Methotrexate 2-96 hpf		120.185	9.17162	14	-6.62172	218.761	16.6415	183.068	254.453	304.843	11.009	281.231	328.455
Methotrexate 2-48 hpf		97.5973	8.91344	11	-4.00305	206.776	23.5734	154.892	258.661	357.997	18.4649	317.356	398.638
Topiramate 2-96 hpf		110.954	11.0949	12	-3.3039	482.19	168.15	115.822	848.559	937.651	86.538	749.101	1126.2
Topiramate 2-48 hpf		87.7545	4.84497	12	-6.51947	873.614	45.7856	773.856	973.372	1223.74	26.5403	1165.91	1281.56

## Sheet: Table S6
Table S5. Raw data on frequency of STC for all chemicals.
Chemical	Concentration (µM)	STC frequency (Number of STC/min/embryo)	Replicate	N
Acetominophen	0	2.24	0	19
Acetominophen	1875	2.495	0	18
Acetominophen	3750	3.76	0	16
Acetominophen	7500	1.685	0	7
Acetominophen	15000	0	0	2
Acetominophen	0	1.655	1	18
Acetominophen	230	2.545	1	20
Acetominophen	470	1.495	1	20
Acetominophen	940	2.42	1	20
Acetominophen	1876	3.01	1	20
Acetominophen	3750	3.495	1	27
Acetominophen	6250	3.44	1	26
Carbendazim	0	1.63	0	19
Carbendazim	0.23	2.14	0	18
Carbendazim	0.344	1.91	0	19
Carbendazim	0.517	2.25	0	20
Carbendazim	0.775	2.06	0	20
Carbendazim	1.16	1.06	0	18
Carbendazim	1.74	1.81	0	20
Carbendazim	2.62	2.11	0	19
Carbendazim	3.138	4.11	1	15
Carbendazim	1.162	2.68	1	19
Carbendazim	0.775	2.96	1	19
Carbendazim	1.743	1.56	1	19
Carbendazim	0	2.3	1	20
Carbendazim	2.615	2.98	1	20
Carbendazim	3.661	3.75	1	12
Olanzapine	5.4	2.03	0	20
Olanzapine	12.1	2.695	0	20
Olanzapine	32	2.885	0	18
Olanzapine	0	2.885	0	19
Olanzapine	8.1	2.77	0	19
Olanzapine	18.1	2.51	0	19
Olanzapine	27.2	2.47	0	17
Olanzapine	0	2.05	1	21
Olanzapine	5.4	2.68	1	20
Olanzapine	8.1	1.96	1	19
Olanzapine	12.1	2.06	1	20
Olanzapine	18.1	1.27	1	20
Olanzapine	27.2	2.46	1	14
Olanzapine	32	1.99	1	13
Fenbendazole	0.0319628	3.165	0	16
Fenbendazole	0.087	5.93	0	12
Fenbendazole	0.067	5.92	0	16
Fenbendazole	0.107	5.835	0	6
Fenbendazole	0.0477056	3.4	0	15
Fenbendazole	0	4.5	0	16
Fenbendazole	0.107	4.25	1	4
Fenbendazole	0.0319628	6.44	1	15
Fenbendazole	0.0477056	6.785	1	14
Fenbendazole	0.0715584	6.17	1	15
Fenbendazole	0	3.18	1	16
Fenbendazole	0.067	3.84	2	15
Fenbendazole	0.107	4.76	2	12
Fenbendazole	0	3.195	2	15
Fenbendazole	0.048	2.73	2	15
Fenbendazole	0.087	3.76	2	14
Fenbendazole	0.017	2.28	2	16
Fenbendazole	0.013	0.94	3	18
Fenbendazole	0.03	1.28	3	18
Fenbendazole	0.045	1.58	3	19
Fenbendazole	0	2.93	3	18
Fenbendazole	0.02	1.96	3	20
Fenbendazole	0.064	2.5	3	18
Fenbendazole	0.084	2.72	3	19
Retinoic acid	0	3.265	0	15
Retinoic acid	1	3.325	0	14
Retinoic acid	6.25	2.17	0	16
Retinoic acid	12.5	2.275	0	16
Retinoic acid	25	1.565	0	15
Retinoic acid	50	1.855	0	14
Retinoic acid	0	2.9	1	15
Retinoic acid	6.25	2.51	1	16
Retinoic acid	12.5	2.055	1	15
Retinoic acid	25	2.63	1	16
Retinoic acid	50	1.615	1	15
Betamethasone	0	1.72	0	20
Betamethasone	0	2.92	0	20
Betamethasone	0.02	2.32	0	19
Betamethasone	0.099	1.86	0	19
Betamethasone	0.198	2.45	0	20
Betamethasone	0.991	3.42	0	21
Betamethasone	3.964	2.3	0	20
Betamethasone	9.909	1.97	0	19
Betamethasone	0	3.42	1	16
Betamethasone	1.24	3.965	1	16
Betamethasone	2.48	4.045	1	16
Betamethasone	4.95	3.21	1	16
Betamethasone	9.91	3.535	1	16
Betamethasone	19.82	2.715	1	15
Betamethasone	0	2.96	2	16
Betamethasone	1.24	3.33	2	15
Betamethasone	2.48	3.945	2	15
Betamethasone	4.95	3.585	2	14
Betamethasone	9.91	3.05	2	16
Betamethasone	19.82	3.965	2	16
Celecoxib	8.3	2.215	1	18
Celecoxib	24.8	2.06	1	19
Celecoxib	0	1.54	1	23
Celecoxib	33	1.785	1	20
Celecoxib	5	1.905	1	20
Celecoxib	16.5	2.73	1	16
Celecoxib	5	3.385	0	15
Celecoxib	10	2.87	0	15
Celecoxib	17.5	1.925	0	16
Celecoxib	25	2.145	0	15
Celecoxib	32.5	1.085	0	14
Celecoxib	40	0.12	0	16
Celecoxib	0	2.45	0	16
Daunorubicin	17.5	2.64	0	15
Daunorubicin	26.3	3.47	0	16
Daunorubicin	39.4	2.685	0	13
Daunorubicin	88.7	2.85	0	12
Daunorubicin	59.1	2.7	0	10
Daunorubicin	0	3.095	0	15
Daunorubicin	0	2.6	1	16
Daunorubicin	23.3	1.80167	1	10
Daunorubicin	35	2.24875	1	6
Daunorubicin	52.5	2.33	1	6
Daunorubicin	78.8	2.14	1	2
Dexamethasone	2.5	1.2	0	16
Dexamethasone	254.8	1.76	0	19
Dexamethasone	25.5	2.92	0	20
Dexamethasone	0	2.02	0	19
Dexamethasone	63.7	2.62	0	18
Dexamethasone	127.4	2.63	0	20
Dexamethasone	25.5	3.12	1	19
Dexamethasone	127.4	3.45	1	19
Dexamethasone	2.5	3.19	1	19
Dexamethasone	0	4.12	1	20
Dexamethasone	63.7	2.73	1	20
Dexamethasone	254.8	3.83	1	18
Diclofenac	0	3.67	0	23
Diclofenac	62.5	1.395	0	23
Diclofenac	31.25	3.8	0	22
Diclofenac	15.6	4.345	0	24
Diclofenac	0	2.39	1	18
Diclofenac	1	2.73	1	19
Diclofenac	2	2.93	1	20
Diclofenac	4	2.63	1	19
Diclofenac	5.12	2.43	1	15
Diclofenac	6.4	2.64	1	20
Diclofenac	8	3.93	1	20
Diclofenac	10	3.72	1	20
Diclofenac	3.123	2.815	2	19
Diclofenac	6.25	2.41	2	16
Diclofenac	12.5	3.42	2	14
Diclofenac	25	4.625	2	16
Diclofenac	50	2.145	2	14
Diclofenac	100	0	2	16
Diclofenac	150	0	2	16
Diclofenac	0	2.8	2	15
Diflorasone	3	1.89	0	16
Diflorasone	6	2.7	0	16
Diflorasone	2	2.33	0	13
Diflorasone	0	2.23	0	15
Diflorasone	1.2	2.87	0	15
Diflorasone	4	2.36	0	15
Diflorasone	10.1	1.56	0	16
Diflorasone	0.63	2.46	1	15
Diflorasone	2.5	2.17	1	14
Diflorasone	0	1.6	1	18
Diflorasone	1.26	2.52	1	13
Diniconazole	0	2.69	0	16
Diniconazole	1.13	1.89	0	16
Diniconazole	1.7	2.74	0	15
Diniconazole	2.55	2.38	0	15
Diniconazole	3.8	2.32	0	16
Diniconazole	5.75	2.87	0	15
Diniconazole	7.66	2.81	0	13
Diniconazole	0	2.89	1	16
Diniconazole	1.7	2.43	1	15
Diniconazole	2.55	2.23	1	15
Diniconazole	3.8	1.78	1	14
Diniconazole	5.75	2.87	1	15
Diniconazole	7.66	4.03	1	14
Diniconazole	9.2	3.35	1	14
Firocoxib	0	3.35	0	14
Firocoxib	14.9	2.835	0	15
Firocoxib	29.7	2.21	0	16
Firocoxib	59.5	2.455	0	15
Firocoxib	89.2	2.305	0	13
Firocoxib	104	2.5	0	12
Firocoxib	0	2.64	1	15
Firocoxib	29.7	2.86	1	16
Firocoxib	59.4	3.49667	1	16
Firocoxib	104	3.51	1	11
Firocoxib	133.8	3.06	1	12
Fluazifop	5.2	0.71	0	19
Fluazifop	1.93	0.98	0	20
Fluazifop	0	1.9	0	20
Fluazifop	6.52	0.46	0	4
Fluazifop	4.35	1.08	0	19
Fluazifop	2.9	1.72	0	20
Fluazifop	1.93	2.04	1	15
Fluazifop	9.78	1.61	1	7
Fluazifop	0	2.81	1	16
Fluazifop	2.9	2.49	1	15
Fluazifop	4.35	2.43	1	15
Fluazifop	6.52	1.78	1	11
Fluazifop	0	1.86	2	16
Fluazifop	1.29	1.94	2	15
Fluazifop	1.93	2.93	2	15
Fluazifop	2.9	3.65	2	11
Fluazifop	4.35	2.34	2	14
Fluazifop	6.52	1.98	2	14
Fluazifop	9.78	1.63	2	10
Flusilazole	0	3.095	0	16
Flusilazole	1.98167	2.65	0	16
Flusilazole	3.96335	1.93	0	16
Flusilazole	7.92669	1.22	0	16
Flusilazole	15.8534	0	0	16
Flusilazole	31.7068	0	0	16
Flusilazole	0	2.97333	1	16
Flusilazole	6.3	1.945	1	16
Flusilazole	9.4	1.845	1	14
Flusilazole	14.1	1.52	1	15
Flusilazole	21.1	0	1	15
Flusilazole	31.7	0	1	16
Flusilazole	47.6	0	1	16
Glibenclamide	25.3	2.45	0	20
Glibenclamide	12.65	0.8	0	20
Glibenclamide	0	1.91	0	19
Glibenclamide	3.16	1.79	0	18
Glibenclamide	50.61	1.66	0	20
Glibenclamide	6.33	1.79	0	18
Glibenclamide	0	2.12	1	19
Glibenclamide	3.2	0.98	1	20
Glibenclamide	6.3	1.48	1	20
Glibenclamide	12.7	1.41	1	20
Glibenclamide	25.3	0.92	1	19
Glibenclamide	50.6	1.97	1	20
Hexaconazole	0	3	0	17
Hexaconazole	5	10.33	0	16
Hexaconazole	9.9	11.04	0	14
Hexaconazole	13.3	9.17	0	16
Hexaconazole	19.9	7.52	0	16
Hexaconazole	26.5	0.98	0	16
Hexaconazole	53	0	0	16
Hexaconazole	9.9	8.62	1	14
Hexaconazole	19.9	10.98	1	15
Hexaconazole	0	1.82	1	16
Hexaconazole	13.3	9.74	1	16
Hexaconazole	26.5	2.27	1	15
Hexaconazole	53	0	1	15
Hexaconazole	79.6	0	1	16
Loratadine	0	3.6	0	19
Loratadine	1.22	2.35	0	20
Loratadine	2.45	2.14	0	17
Loratadine	4.9	1.81	0	19
Loratadine	9.79	0.73	0	20
Loratadine	9.79	0.28	1	19
Loratadine	0.61	1.66	1	20
Loratadine	0.31	1.28	1	19
Loratadine	0	2.25	1	20
Loratadine	2.45	3.02	1	19
Loratadine	4.9	1.77	1	20
Loratadine	1.22	1.29	1	19
Loratadine	0.155	2.97	1	20
Methotrexate	146.7	1.65	0	17
Methotrexate	330.1	2.61	0	18
Methotrexate	0	2.72	0	19
Methotrexate	97.8	2.47	0	19
Methotrexate	440.1	3.51	0	18
Methotrexate	220.1	2.53	0	20
Methotrexate	65.2	3.13	0	20
Methotrexate	220.1	2.88	1	19
Methotrexate	0	3.73	1	20
Methotrexate	97.8	1.58	1	19
Methotrexate	97.8	3.22	1	18
Methotrexate	146.7	2.02	1	18
Methotrexate	65.2	4.02	1	18
Methotrexate	330.1	4.45	1	17
Methotrexate	43.5	3.02	1	20
Nortriptyline	0	2.5	0	20
Nortriptyline	100	0.43	0	16
Nortriptyline	66.7	1.46	0	19
Nortriptyline	0.3	2.44	0	20
Nortriptyline	3.3	2.01	0	20
Nortriptyline	29.6	1.29	0	20
Nortriptyline	13.2	2.01	0	20
Nortriptyline	0	3.26	1	20
Nortriptyline	13.2	2.22	1	19
Nortriptyline	19.8	2.06	1	20
Nortriptyline	29.6	1.48	1	18
Nortriptyline	44.5	1.1	1	20
Nortriptyline	66.7	2.13	1	18
Nortriptyline	100.1	1.13	1	17
Nortriptyline	133.4	0.28	1	10
Nortriptyline	135.6	0	2	6
Nortriptyline	16.9	1.32	2	20
Nortriptyline	0	2.23	2	18
Nortriptyline	33.9	1.27	2	20
Nortriptyline	67.8	1.17	2	16
Oxaprozin	0	2.285	0	15
Oxaprozin	17	3.98	0	14
Oxaprozin	34.1	4.11	0	15
Oxaprozin	68.2	4.345	0	14
Oxaprozin	102.3	6.775	0	13
Oxaprozin	0	3.11667	1	16
Oxaprozin	15.2	4.435	1	15
Oxaprozin	22.7	4.29	1	16
Oxaprozin	34.1	5.595	1	16
Oxaprozin	51.1	5.845	1	17
Oxaprozin	85.2	8.82333	1	15
Propafenone	0	2.57	0	16
Propafenone	19.8	1.42	0	14
Propafenone	8.8	1.675	0	15
Propafenone	44.5	0.355	0	14
Propafenone	13.2	1.86	0	16
Propafenone	100	0.075	0	13
Propafenone	0	2.09	1	16
Propafenone	19.8	2.195	1	15
Propafenone	66.7	1	1	15
Propafenone	142.9	0.49	1	12
Propafenone	44.5	2.105	1	16
Propafenone	29.6	0.98	1	16
Propafenone	100	0.77	1	11
Topiramate	81.8	3.19	0	20
Topiramate	367.5	2.01	0	20
Topiramate	135	3	0	20
Topiramate	0	2.77	0	19
Topiramate	1473.4	2.59	0	20
Topiramate	606.3	3.83	0	20
Topiramate	1000.4	2.49	0	20
Topiramate	0	0.73	1	18
Topiramate	367.5	0.61	1	17
Topiramate	222.7	0.24	1	16
Topiramate	81.8	0.78	1	20
Topiramate	49.6	0.85	1	18
Topiramate	135	1.06	1	18
Topiramate	1000	1.46	1	17
Topiramate	606.3	1.06	1	20
Tralkoxydim	0	3	0	16
Tralkoxydim	60.7	2.33	0	16
Tralkoxydim	91.1	3.42	0	14
Tralkoxydim	258	0	0	15
Tralkoxydim	30.4	2	0	15
Tralkoxydim	121.4	4.91	0	15
Tralkoxydim	197.3	2.81	0	13
Tralkoxydim	151.8	5.17	0	16
Tralkoxydim	30.4	3.4	1	17
Tralkoxydim	197.3	0.06	1	16
Tralkoxydim	0	3.09	1	18
Tralkoxydim	151.8	0.25	1	15
Tralkoxydim	91.1	3.48	1	19
Tralkoxydim	121.4	2.82	1	17
Tralkoxydim	258	0	1	11
Tralkoxydim	30.4	1.88	2	20
Tralkoxydim	121.4	1.78	2	19
Tralkoxydim	151.8	0.35	2	19
Tralkoxydim	0	3.55	2	19
Tralkoxydim	197.3	0	2	20
Tralkoxydim	91.1	6.38	2	19
Triadimenol	0	1.83	0	16
Triadimenol	42.3	3.87	0	15
Triadimenol	84.5	1.96	0	15
Triadimenol	118.3	1.91	0	15
Triadimenol	169.1	1.02	0	15
Triadimenol	253.6	0.06	0	15
Triadimenol	0	2.525	1	14
Triadimenol	10.6	2.49	1	15
Triadimenol	21.1	2.295	1	16
Triadimenol	42.3	2.77	1	14
Triadimenol	84.5	2.515	1	15
Triadimenol	169.1	1.54	1	16
Triadimenol	338.1	0	1	16
Triclabendazole	1.412	0.4	0	17
Triclabendazole	0.577	1.03	0	18
Triclabendazole	0.139	0.65	0	18
Triclabendazole	0	2.2	0	20
Triclabendazole	2.386	0.83	0	13
Triclabendazole	0.835	1.42	0	20
Triclabendazole	1.835	0.48	0	14
Triclabendazole	3.70731	0.06	1	8
Triclabendazole	2.47154	0.315	1	11
Triclabendazole	0	2.775	1	15
Triclabendazole	0.488205	1.35	1	16
Triclabendazole	1.64769	1.20333	1	14
Triclabendazole	1.09846	0.655	1	15
Triclabendazole	0.732308	1.05	1	15
Triclabendazole	0	2.79	2	20
Triclabendazole	0.835	1.555	2	16
Triclabendazole	1.086	1.13	2	16
Triclabendazole	1.412	0.935	2	17
Triclabendazole	1.835	1.02	2	16
Triclabendazole	2.386	0.335	2	13

## Sheet: Table S8
Table S8. Histograms and Shapiro-Wilk-T test results from control data at 2 and 4 dpf.
Endpoint	Time	Histogram	shap.statistic	shap.p.value
Pigmentation	4 dpf		0.979198	0.479458
Body length	4 dpf		0.985851	0.780294
Eye size	4 dpf		0.98819	0.876945
Pericard size	4 dpf		0.963818	0.108229
Yolk sac size	4 dpf		0.979081	0.474654
Otolith-eye distance	4 dpf		0.982389	0.619744
Head size	4 dpf		0.96368	0.106722
Mandibular arch distance	4 dpf		0.987762	0.860767
Eye-jaw distance	4 dpf		0.970867	0.21997
Tail curvature	4 dpf		0.901354	0.000359371
Pericard size	2 dpf		0.971131	0.28018
Yolk sac size	2 dpf		0.955192	0.0923651
Pigmentation	2 dpf		0.976548	0.430614
Body length	2 dpf		0.978531	0.50534
Eye size	2 dpf		0.982007	0.651565
Head-trunk angle	2 dpf		0.98209	0.655202
Head size	2 dpf		0.968446	0.209857
Tail curvature	2 dpf		0.813176	2.16146e-06

## Sheet: Table S9
Table S7. Magnitude of effect concentrations used according to endpoint
Endpoint	Model	Effect concentration used
STC bell shape 25 h	gauss	EC 20
STC decrease 25 h	Hill	EC 20
STC increase 25 h	Hill/Polynomial	EC 20
Any effect 2 dpf	Hill	EC 50
Body length Decrease 2 dpf	Hill	EC 50
Curvature Increase 2 dpf	Hill	EC 50
Eye size Decrease 2 dpf	Hill	EC 50
Head size Decrease 2 dpf	Hill	EC 50
Head trunk angle Decrease 2 dpf	Hill	EC 50
Heart rate 2 dpf	Hill/Polynomial/linear	EC 20
Otolith 2 dpf	Hill	EC 50
Pericard size Increase 2 dpf	Hill	EC 50
Pigmentation decrease 2 dpf	Hill/Gauss/Polynomial	EC 20
Yolk sac size Increase 2 dpf	Hill	EC 50
Any effect 4 dpf	Hill	EC 50
Bladder size Decrease 4 dpf	Hill	EC 50
Body length Decrease 4 dpf	Hill	EC 50
Curvature Increase 4 dpf	Hill	EC 50
Eye jaw distance Decrease 4 dpf	Hill	EC 50
Eye size Decrease 4 dpf	Hill	EC 50
Head size Decrease 4 dpf	Hill	EC 50
Heart rate 4 dpf	Hill/Polynomial/Exponential/Linear/Gauss	EC 20
LMR dark 4 dpf	Hill/Gauss/Exponential	EC 50
LMR ligth decrease 4 dpf	Hill/Gauss	EC 50
LMR ligth increase 4 dpf	Hill/Gauss/Linear	EC 50
Lack of SB 4 dpf	Hill	EC 50
Mandibular arch distance Decrease 4 dpf	Hill	EC 50
Otolith eye distance Decrease 4 dpf	Hill	EC 50
Pericard size Increase 4 dpf	Hill	EC 50
Pigmentation decrease 4 dpf	Hill/Gauss/Polynomial/Exponential	EC 20
Pigmentation increase 4 dpf	Hill/Linear/Gauss/Polynomial	EC 20
Yolk sac size Decrease 4 dpf	Hill	EC 50
Yolk sac size Increase 4 dpf	Hill	EC 50

## Sheet: Table S10
Table S10. Effect concentrations and concentration-response curves parameters in zebrafish embryos for all endpoints and chemicals.
#	Chemical	Time	AIC	Model	Endpoint	"LOEC" - Not possible to model	EC10	EC20	EC50	RSE	pol_coef..Intercept.	pol_coef.poly.x..2.1	pol_coef.poly.x..2.2	LL_4P_coef.b..Intercept.	LL_4P_coef.c..Intercept.	LL_4P_coef.e..Intercept.	LL_4P_coef.f..Intercept.	gauss_coef.b..Intercept.	gauss_coef.c..Intercept.	gauss_coef.d..Intercept.	gauss_coef.e..Intercept.	li_coef..Intercept.	li_coef.x	EXD3_coef.c..Intercept.	EXD3_coef.d..Intercept.	EXD3_coef.e..Intercept.
353	Acetaminophen	2 dpf	74.017	hill	Any effect		1744	2047	2692	11.605
374	Acetaminophen	4 dpf	79.4	hill	Any effect		915	1152	1709	15.65
354	Betamethasone	2 dpf	134.784	hill	Any effect		0.000192029	0.00431418	0.881775	18.5183				-0.26058	9.57302	0.881775
398	Betamethasone	4 dpf	133.385	hill	Any effect			0.000297885	0.253	17.675				-0.206	6.497	0.253
355	Carbendazim	2 dpf	95.798	hill	Any effect		2.932	2.976	3.054	6.279
375	Carbendazim	4 dpf	82.8914	hill	Any effect		2.71737	2.84873	3.08818	8.53729
356	Celecoxib	2 dpf	109.061	hill	Any effect		4.735	7.051	13.927	18.836
376	Celecoxib	4 dpf	110.205	hill	Any effect		1.617	2.935	8.13	19.756
357	Daunorubicin	2 dpf	147.123	hill	Any effect		38.312	68.566	185.452	12.639
377	Daunorubicin	4 dpf	81.508	hill	Any effect		85.896	87.595	90.576	8.017
378	Dexamethasone	4 dpf	145.344	hill	Any effect		1.516	7.452	113.421	15.145				-0.509	6.167	113.421
358	Diclofenac	2 dpf	141.858	hill	Any effect		10.728	11.305	12.362	23.443
379	Diclofenac	4 dpf	107.555	hill	Any effect		4.284	5.448	8.217	26.193
400	Diflorasone	4 dpf			Any effect	1.21
359	Diniconazole	2 dpf	93.208	hill	Any effect		2.63	3.003	3.769	5.725
380	Diniconazole	4 dpf	83.137	hill	Any effect		1.559	1.885	2.609	6.396
360	Fenbendazole	2 dpf	119.68	hill	Any effect		0.014	0.019	0.032	20.239
381	Fenbendazole	4 dpf	103.851	hill	Any effect		0.049	0.056	0.07	15.16
361	Firocoxib	2 dpf	61.6083	hill	Any effect		55.2556	73.7409	120.772	16.2283
382	Firocoxib	4 dpf	63.372	hill	Any effect		62.146	85.42	147.138	9.746
362	Fluazifop	2 dpf	111.82	hill	Any effect		0.469	0.942	3.103	21.131
383	Fluazifop	4 dpf	100.085	hill	Any effect		0.368	0.624	1.537	28.895
363	Flusilazole	2 dpf	72.677	hill	Any effect		5.278	6.038	7.6	5.366
384	Flusilazole	4 dpf	89.289	hill	Any effect		1.596	1.923	2.645	8.264
364	Hexaconazole	2 dpf	95.32	hill	Any effect		13.774	15.672	19.544	10.625
385	Hexaconazole	4 dpf	78.334	hill	Any effect		8.339	9.172	10.792	6.94
365	Loratadine	2 dpf	113.846	hill	Any effect		4.345	5.013	6.4	11.963
386	Loratadine	4 dpf	164.513	hill	Any effect		0.376	0.398	0.438	26.614
366	Methotrexate	2 dpf	103.238	hill	Any effect		93.868	125.673	206.957	21.526
387	Methotrexate	4 dpf	95.377	hill	Any effect		35.72	55.194	116.132	15.059
367	Nortriptyline	2 dpf	83.915	hill	Any effect		30.034	36.386	50.51	20.112
388	Nortriptyline	4 dpf	61.017	hill	Any effect		17.519	19.093	22.118	4.097
368	Oxaprozin	2 dpf	76.647	hill	Any effect		14.873	19.322	30.224	8.951
389	Oxaprozin	4 dpf	102.544	hill	Any effect		13.036	15.327	20.213	10.471
390	Propafenone	4 dpf	87.172	hill	Any effect		17.949	18.901	20.648	4.615
369	Retinoic acid	2 dpf	68.851	hill	Any effect		0.008	0.008	0.009	8.709
391	Retinoic acid	4 dpf	85.499	hill	Any effect		0.006	0.007	0.011	7.057
370	Topiramate	2 dpf	111.583	hill	Any effect		21.97	59.105	320.885	14.823
392	Topiramate	4 dpf	96.27	hill	Any effect		22.869	38.661	94.859	11.054
371	Tralkoxydim	2 dpf	138.255	hill	Any effect		38.799	47.214	66.04	9.879
393	Tralkoxydim	4 dpf	139.864	hill	Any effect		45.077	52.711	68.873	16.537
372	Triadimenol	2 dpf	95.96	hill	Any effect		123.13	126.796	133.319	8.128
394	Triadimenol	4 dpf	139.25	hill	Any effect		25.658	31.688	45.456	8.339
373	Triclabendazole	2 dpf	101.427	hill	Any effect		0.893	1.037	1.339	13.704
395	Triclabendazole	4 dpf	98.226	hill	Any effect		0.344	0.411	0.556	11.993
248	Acetaminophen	4 dpf	82.985	hill	Bladder size_Decrease		1020	1151	1415	19.098				-6.725	39.945	1.415
401	Betamethasone	4 dpf			Bladder size_Decrease	0.099
146	Carbendazim	4 dpf	96.6682	hill	Bladder size_Decrease		0.976685	1.32833	2.24707	15.9692				-2.63703	21.8106	2.24707
276	Celecoxib	4 dpf	59.074	hill	Bladder size_Decrease		7.907	8.227	8.803	5.059				-20.478	2.608	8.803
241	Daunorubicin	4 dpf	101.994	hill	Bladder size_Decrease		9.825	17.484	46.833	20.343				-1.407	8.775	46.833
332	Dexamethasone	4 dpf	144.465	hill	Bladder size_Decrease		1.018	2.697	14.266	14.758				-0.832	35.19	14.266
160	Diflorasone	4 dpf	102.122	hill	Bladder size_Decrease		0.037	0.066	0.176	6.234				-1.415	35.139	0.176								6.97062	0.41705	54.0111
122	Diniconazole	4 dpf	95.3349	hill	Bladder size_Decrease		1.70707	1.92221	2.35466	10.6319				-6.83178	5.41195	2.35466
194	Fenbendazole	4 dpf	106.01	hill	Bladder size_Decrease		0.045	0.047	0.049	16.587				-25.859	8.758	0.049
183	Firocoxib	4 dpf	71.685	hill	Bladder size_Decrease		31.525	39.037	56.254	16.385				-3.794	17.374	56.254
9	Flusilazole	4 dpf	83.9262	hill	Bladder size_Decrease		1.46423	1.68543	2.14371	6.6094				-5.76387	7.99038	2.14371
151	Fluziafop	4 dpf	103.349	hill	Bladder size_Decrease		0.78	0.994	1.507	34.017				-3.334	8.043	1.507
90	Hexaconazole	4 dpf	103.706	hill	Bladder size_Decrease		6.27533	7.52284	10.2565	21.989				-4.47242	36.0669	10.2565
291	Loratadine	4 dpf	133.485	hill	Bladder size_Decrease		0.165	0.201	0.282	10.686				-4.092	0.983	0.282
307	Methotrexate	4 dpf	92.093	hill	Bladder size_Decrease		95.676	99.89	107.528	12.971				-18.814	12.535	107.528
26	Nortriptyline	4 dpf	55.9536	hill	Bladder size_Decrease		4.58603	4.76029	5.07368	3.18063				-21.7435	10.6743	5.07368
19	Olanzapine	4 dpf	135.764	hill	Bladder size_Decrease		7.17494	7.84333	9.13331	14.5486				-9.1045	32.6896	9.13331
229	Oxaprozin	4 dpf	88.925	hill	Bladder size_Decrease		11.492	11.76	12.232	6.201				-35.206	67.987	12.232
221	Propafenone	4 dpf	119.529	hill	Bladder size_Decrease		6.712	7.095	7.8	14.655				-14.631	14.99	7.8
201	Retinoic acid	4 dpf	105.969	hill	Bladder size_Decrease		0.011	0.012	0.017	16.559				-4.929	-0.043	0.017
318	Topiramate	4 dpf	78.557	hill	Bladder size_Decrease		28.202	34.709	49.495	5.285				-3.906	10.171	49.495
38	Tralkoxydim	4 dpf	139.971	hill	Bladder size_Decrease		47.0945	51.8925	61.254	16.593				-8.35849	34.6548	61.254
105	Triadimenol	4 dpf	133.567	hill	Bladder size_Decrease		19.8722	20.1727	20.6971	7.18067				-54.0225	6.3159	20.6971
135	Triclabendazole	4 dpf	102.772	hill	Bladder size_Decrease		0.462082	0.474511	0.496538	14.4941				-30.5528	23.0365	0.496538
244	Acetaminophen	2 dpf	45.968	hill	Body length_Decrease		3233	3495	3992	2.443				-10.422	-0.009	3.992
249	Acetaminophen	4 dpf	65.502	hill	Body length_Decrease		2789	3169	3944	7.231				-6.339	7.064	3.944
115	Carbendazim	2 dpf	96.281	hill	Body length_Decrease		2.90042	2.95059	3.03839	6.38874				-47.2794	6.73131	3.03839
263	Celecoxib	2 dpf	95.835	hill	Body length_Decrease		20.102	21.85	25.198	10.856				-9.725	5.411	25.198
277	Celecoxib	4 dpf	65.596	hill	Body length_Decrease		8.574	10.176	13.639	7.269				-4.733	6.815	13.639
189	Daunorubicin	2 dpf	136.232	hill	Body length_Decrease		68.451	80.356	105.697	9.339				-5.057	3.549	105.697
260	Diclofenac	2 dpf	98.702	hill	Body length_Decrease		11.103	12.144	14.154	5.562				-9.05	3.697	14.154
268	Diclofenac	4 dpf	160.974	hill	Body length_Decrease		6.473	7.105	8.332	23.983				-8.701	12.964	8.332
65	Diniconazole	2 dpf	82.8134	hill	Body length_Decrease		6.72839	7.36241	8.58771	3.94934				-9.00513	1.29087	8.58771
123	Diniconazole	4 dpf	88.5333	hill	Body length_Decrease		5.67007	6.11856	6.96894	8.00812				-10.6526	4.95604	6.96894
190	Fenbendazole	2 dpf	130.342	hill	Body length_Decrease		0.03	0.035	0.045	30.5				-5.47	24.383	0.045
166	Firocoxib	2 dpf	44.5903	hill	Body length_Decrease		70.3298	82.7098	109.128	4.3687				-5.00135	1.14438	109.128
184	Firocoxib	4 dpf	59.454	hill	Body length_Decrease		85.044	94.548	113.32	7.629				-7.655	7.576	113.32
1	Flusilazole	2 dpf	86.2127	hill	Body length_Decrease		6.90582	8.01359	10.3343	9.92851				-5.45071	0.433828	10.3343
10	Flusilazole	4 dpf	94.2242	hill	Body length_Decrease		2.30828	2.55388	3.03579	10.151				-8.01993	10.4285	3.03579
73	Fluziafop	2 dpf	111.2	hill	Body length_Decrease		1.09384	1.71422	3.69499	20.592				-1.80502	6.17818	3.69499
152	Fluziafop	4 dpf	93.423	hill	Body length_Decrease		0.702	1.15	2.671	20.708				-1.644	-0.063	2.671
54	Hexaconazole	2 dpf	93.148	hill	Body length_Decrease		19.2032	23.5449	33.3602	9.70591				-3.9784	-0.96876	33.3602
91	Hexaconazole	4 dpf	75.7409	hill	Body length_Decrease		12.2373	13.7441	16.7619	6.16828				-6.98384	1.37013	16.7619
285	Loratadine	2 dpf	121.228	hill	Body length_Decrease		5.127	5.995	7.833	15.572				-5.185	6.229	7.833
292	Loratadine	4 dpf	156.851	hill	Body length_Decrease		0.383	0.404	0.442	21.245				-15.245	1.394	0.442
303	Methotrexate	2 dpf	91.918	hill	Body length_Decrease		151.473	179.815	241.086	12.868				-4.728	8.715	241.086
308	Methotrexate	4 dpf	92.055	hill	Body length_Decrease		104.263	136.045	214.397	12.949				-3.048	0.981	214.397
31	Nortriptyline	2 dpf	58.5324	hill	Body length_Decrease		34.0306	36.3191	40.5933	11.8263				-12.4598	12.518	40.5933
20	Olanzapine	4 dpf	130.605	hill	Body length_Decrease		17.6517	24.6877	43.8072	12.3826				-2.41729	0.170559	43.8072
172	Oxaprozin	2 dpf	67.5713	hill	Body length_Decrease		25.1497	29.2936	38.0199	5.68576				-5.31673	9.97015	38.0199
230	Oxaprozin	4 dpf	83.186	hill	Body length_Decrease		19.258	21.836	27.068	4.973				-6.454	1.877	27.068
177	Propafenone	2 dpf	86.5046	hill	Body length_Decrease		20.8074	34.1294	79.5284	14.6528				-1.63873	3.28463	79.5284
202	Retinoic acid	4 dpf	91.281	hill	Body length_Decrease		0.023	0.03	0.048	8.98				-2.986	8.998	0.048
210	Retinoic acid	2 dpf	55.924	hill	Body length_Decrease		0.031	0.033	0.036	4.247				-17.124	3.075	0.036
319	Topiramate	4 dpf	95.379	hill	Body length_Decrease		24.093	46.418	142.415	10.652				-1.237	-2.027	142.415
33	Tralkoxydim	2 dpf	136.038	hill	Body length_Decrease		36.5807	45.5369	66.2151	9.28895				-3.70285	1.14756	66.2151
39	Tralkoxydim	4 dpf	118.566	hill	Body length_Decrease		85.766	91.8551	103.282	8.49992				-11.8229	5.64634	103.282
82	Triadimenol	2 dpf	118.805	hill	Body length_Decrease		71.8075	98.5889	169.495	19.5695				-2.55839	1.0184	169.495
106	Triadimenol	4 dpf	122.902	hill	Body length_Decrease		71.2854	82.4933	105.885	5.42341				-5.55334	0.924798	105.885
50	Triclabendazole	2 dpf	96.3597	hill	Body length_Decrease		0.671963	0.84975	1.26931	11.0957				-3.4546	11.4271	1.26931
136	Triclabendazole	4 dpf	96.6339	hill	Body length_Decrease		0.585614	0.737615	1.09434	11.2232				-3.51416	3.06606	1.09434
245	Acetaminophen	2 dpf	75.713	hill	Curvature_Increase		2100	2605	3763	12.751				-3.768	9.227	3.763
250	Acetaminophen	4 dpf	61.302	hill	Curvature_Increase		3130	3373	3834	5.726				-10.828	3.742	3.834
116	Carbendazim	2 dpf	96.6286	hill	Curvature_Increase		2.71047	2.9046	3.26922	6.46854				-11.7228	2.19665	3.26922
147	Carbendazim	4 dpf	55.1395	hill	Curvature_Increase		2.67941	2.87938	3.25639	2.41813				-11.2666	0.72451	3.25639
264	Celecoxib	2 dpf	90.944	hill	Curvature_Increase		29.802	30.457	31.61	8.854				-37.293	4.682	31.61
278	Celecoxib	4 dpf	77.462	hill	Curvature_Increase		12.341	15.038	21.084	14.053				-4.103	0.251	21.084
261	Diclofenac	2 dpf	114.233	hill	Curvature_Increase		11.488	12.088	13.188	9.335				-15.921	9.259	13.188
66	Diniconazole	2 dpf	125.166	hill	Curvature_Increase		3.94465	4.89155	7.0661	17.9239				-3.76916	3.78485	7.0661
124	Diniconazole	4 dpf	104.4	hill	Curvature_Increase		2.75781	3.75213	6.35131	15.5111				-2.63385	5.65708	6.35131
191	Fenbendazole	2 dpf	112.409	hill	Curvature_Increase		0.022	0.027	0.038	15.302				-4.147	23.741	0.038
195	Fenbendazole	4 dpf	110.12	hill	Curvature_Increase		0.062	0.068	0.082	19.686				-7.797	0.557	0.082
167	Firocoxib	2 dpf	46.0222	hill	Curvature_Increase		74.2404	85.4237	108.581	4.83916				-5.77938	3.5033	108.581
2	Flusilazole	2 dpf	80.1953	hill	Curvature_Increase		6.73164	7.66886	9.5831	7.55262				-6.22122	3.18666	9.5831
11	Flusilazole	4 dpf	96.5809	hill	Curvature_Increase		2.06529	3.03221	5.84614	11.1984				-2.11168	-0.0799303	5.84614
74	Fluziafop	2 dpf	99.7043	hill	Curvature_Increase		2.28471	3.33507	6.36696	12.7549				-2.14388	0.627007	6.36696
55	Hexaconazole	2 dpf	86.8674	hill	Curvature_Increase		17.5073	18.7856	21.1907	7.4711				-11.5071	1.07114	21.1907
92	Hexaconazole	4 dpf	87.7538	hill	Curvature_Increase		11.8449	13.6712	17.4689	10.649				-5.65523	3.75899	17.4689
286	Loratadine	2 dpf	119.285	hill	Curvature_Increase		3.563	4.478	6.621	14.528				-3.546	6.174	6.621
304	Methotrexate	2 dpf	84.041	hill	Curvature_Increase		133.336	168.095	249.771	8.995				-3.501	2.426	249.771
309	Methotrexate	4 dpf	97.361	hill	Curvature_Increase		172.097	188.085	218.933	16.48				-9.128	2.602	218.933
173	Oxaprozin	2 dpf	78.856	hill	Curvature_Increase		28.6875	37.9873	61.3913	9.99615				-2.88802	4.27727	61.3913
231	Oxaprozin	4 dpf	81.661	hill	Curvature_Increase		21.805	24.783	30.846	4.69				-6.334	0.435	30.846
178	Propafenone	2 dpf	72.9215	hill	Curvature_Increase		27.6233	49.0148	130.643	7.42963				-1.41409	0.51812	130.643
203	Retinoic acid	4 dpf	89.505	hill	Curvature_Increase		0.006	0.007	0.01	8.339				-3.773	-1.189	0.01
211	Retinoic acid	2 dpf	68.106	hill	Curvature_Increase		0.007	0.009	0.013	8.356				-4.18	2.323	0.013
320	Topiramate	4 dpf	90.285	hill	Curvature_Increase		454.705	591.464	927.153	8.614				-3.084	2.399	927.153
329	Topiramate	2 dpf	108.409	hill	Curvature_Increase		985.511	1075.62	1249.17	13.12				-9.268	12.825	1249.17
34	Tralkoxydim	2 dpf	129.382	hill	Curvature_Increase		77.4003	84.6611	98.6858	7.72095				-9.04395	2.70337	98.6858
40	Tralkoxydim	4 dpf	123.907	hill	Curvature_Increase		85.2099	90.6766	100.847	10.0439				-13.0413	7.97279	100.847
83	Triadimenol	2 dpf	93.9271	hill	Curvature_Increase		115.934	122.954	135.952	7.51674				-13.7947	4.97648	135.952
107	Triadimenol	4 dpf	148.369	hill	Curvature_Increase		67.2008	82.4074	116.792	10.6005				-3.97535	4.69351	116.792
51	Triclabendazole	2 dpf	96.7171	hill	Curvature_Increase		1.71478	1.80905	1.98237	11.2621				-15.1524	10.5334	1.98237
246	Acetaminophen	2 dpf	79.94	hill	Eye size_Decrease		1982	2297	2957	16.127				-5.492	6.364	2.957
251	Acetaminophen	4 dpf	50.544	hill	Eye size_Decrease		1673	1735	1848	3.15				-22.014	1.187	1.848
117	Carbendazim	2 dpf	74.5099	hill	Eye size_Decrease		2.68896	2.90067	3.30191	2.93584				-10.7	-0.517241	3.30191
279	Celecoxib	4 dpf	64.679	hill	Eye size_Decrease		9.065	10.466	13.382	6.908				-5.641	4.462	13.382
67	Diniconazole	2 dpf	107.437	hill	Eye size_Decrease		6.21568	6.77509	7.85046	9.51605				-9.41009	3.50243	7.85046
125	Diniconazole	4 dpf	85.9351	hill	Eye size_Decrease		2.96517	3.60876	5.04886	7.18646				-4.12836	-0.0983908	5.04886
192	Fenbendazole	2 dpf	119.483	hill	Eye size_Decrease		0.031	0.037	0.051	20.087				-4.484	2.706	0.051
196	Fenbendazole	4 dpf	111.001	hill	Eye size_Decrease		0.064	0.07	0.082	20.422				-8.595	3.873	0.082
168	Firocoxib	2 dpf	38.0227	hill	Eye size_Decrease		77.3797	93.2849	128.41	2.73286				-4.33805	-0.277994	128.41
3	Flusilazole	2 dpf	77.5726	hill	Eye size_Decrease		21.5148	21.7916	22.2731	6.70383				-63.4307	12.2989	22.2731
12	Flusilazole	4 dpf	95.6181	hill	Eye size_Decrease		4.51004	4.85749	5.51457	10.7581				-10.9267	7.62078	5.51457
75	Fluziafop	2 dpf	109.472	hill	Eye size_Decrease		1.02584	1.6889	3.96053	19.1618				-1.62653	-0.0998539	3.96053
153	Fluziafop	4 dpf	99.323	hill	Eye size_Decrease		0.781	1.073	1.848	27.815				-2.551	-0.029	1.848
56	Hexaconazole	2 dpf	94.3271	hill	Eye size_Decrease		44.9447	48.7725	56.0863	10.1947				-9.9216	3.53367	56.0863
93	Hexaconazole	4 dpf	69.752	hill	Eye size_Decrease		10.713	12.1637	15.1132	4.69828				-6.3852	1.26487	15.1132
287	Loratadine	2 dpf	133.042	hill	Eye size_Decrease		5.86	6.708	8.452	23.746				-5.999	2.768	8.452
293	Loratadine	4 dpf	124.728	hill	Eye size_Decrease		5.505	5.958	6.821	8.259				-10.249	8.258	6.821
310	Methotrexate	4 dpf	89.512	hill	Eye size_Decrease		96.205	116.496	161.582	11.535				-4.237	1.1	161.582
174	Oxaprozin	2 dpf	75.8233	hill	Eye size_Decrease		53.1126	61.2245	78.0638	8.58971				-5.70541	9.45625	78.0638
232	Oxaprozin	4 dpf	97.684	hill	Eye size_Decrease		20.63	22.677	26.659	8.685				-8.57	6.091	26.659
212	Retinoic acid	2 dpf	63.425	hill	Eye size_Decrease		0.034	0.036	0.038	6.443				-19.48	4.493	0.038
321	Topiramate	4 dpf	90.979	hill	Eye size_Decrease		57.696	97.924	241.896	8.867				-1.533	3.041	241.896
35	Tralkoxydim	2 dpf	155.697	hill	Eye size_Decrease		102.83	122.196	164.121	16.0372				-4.69966	5.00314	164.121
41	Tralkoxydim	4 dpf	98.6403	hill	Eye size_Decrease		89.654	94.6532	103.853	4.56031				-14.9449	2.63178	103.853
84	Triadimenol	2 dpf	100.783	hill	Eye size_Decrease		138.47	158.608	200.049	9.78468				-5.97221	6.67993	200.049
108	Triadimenol	4 dpf	125.645	hill	Eye size_Decrease		81.0877	90.2183	108.271	5.82931				-7.59998	3.36344	108.271
52	Triclabendazole	2 dpf	109.684	hill	Eye size_Decrease		1.26657	1.41936	1.72447	19.3317				-7.11982	24.2823	1.72447
137	Triclabendazole	4 dpf	98.7156	hill	Eye size_Decrease		0.447843	0.512004	0.64369	12.2401				-6.05674	8.08843	0.64369
252	Acetaminophen	4 dpf	65.545	hill	Eye-jaw distance_Decrease		2195	2411	2831	7.248				-8.627	5.606	2.831
170	Betamethasone	4 dpf	138.306	hill	Eye-jaw distance_Decrease		0.003	0.064	13.147	20.825				-0.26	6.698	13.147
280	Celecoxib	4 dpf	88.224	hill	Eye-jaw distance_Decrease		9.893	11.795	15.93	25.551				-4.612	1.882	15.93
269	Diclofenac	4 dpf	151.321	hill	Eye-jaw distance_Decrease		5.491	6.883	10.125	18.056				-3.592	6.904	10.125
161	Diflorasone	4 dpf	124.485	hill	Eye-jaw distance_Decrease		0.004	0.041	2.379	13.137				-0.341	3.572	2.379
126	Diniconazole	4 dpf	82.694	hill	Eye-jaw distance_Decrease		2.38907	2.57079	2.91401	6.27865				-11.0623	-0.0982163	2.91401
197	Fenbendazole	4 dpf	104.705	hill	Eye-jaw distance_Decrease		0.053	0.062	0.081	15.71				-5.149	-0.836	0.081
185	Firocoxib	4 dpf	57.178	hill	Eye-jaw distance_Decrease		79.182	93.196	123.134	6.617				-4.976	1.926	123.134
13	Flusilazole	4 dpf	83.3459	hill	Eye-jaw distance_Decrease		2.19855	2.67292	3.73282	6.45151				-4.15068	5.26276	3.73282
154	Fluziafop	4 dpf	96.887	hill	Eye-jaw distance_Decrease		0.645	1.041	2.36	24.624				-1.693	-2.315	2.36
94	Hexaconazole	4 dpf	85.7591	hill	Eye-jaw distance_Decrease		9.20513	10.4916	13.1207	9.72589				-6.19928	6.50029	13.1207
294	Loratadine	4 dpf	132	hill	Eye-jaw distance_Decrease		5.074	5.67	6.856	10.229				-7.3	3.125	6.856
311	Methotrexate	4 dpf	95.145	hill	Eye-jaw distance_Decrease		122.149	145.71	196.988	14.901				-4.598	1.145	196.988
27	Nortriptyline	4 dpf	54.2827	hill	Eye-jaw distance_Decrease		16.595	18.269	21.5312	2.9257				-8.4378	-0.128452	21.5312
233	Oxaprozin	4 dpf	101.439	hill	Eye-jaw distance_Decrease		12.721	15.444	21.516	10.035				-4.181	2.152	21.516
222	Propafenone	4 dpf	64.423	hill	Eye-jaw distance_Decrease		17.801	18.77	20.55	2.048				-15.303	0.708	20.55
204	Retinoic acid	4 dpf	83.826	hill	Eye-jaw distance_Decrease		0.025	0.028	0.033	6.582				-7.918	1.295	0.033
322	Topiramate	4 dpf	85.069	hill	Eye-jaw distance_Decrease		133.288	164.688	236.437	6.932				-3.833	5.999	236.437
42	Tralkoxydim	4 dpf	137.713	hill	Eye-jaw distance_Decrease		84.2636	89.0438	97.8519	15.4626				-14.6967	9.21416	97.8519
109	Triadimenol	4 dpf	144.681	hill	Eye-jaw distance_Decrease		36.1422	41.1675	51.4293	9.62002				-6.22891	4.64214	51.4293
138	Triclabendazole	4 dpf	92.5965	hill	Eye-jaw distance_Decrease		0.695259	0.708266	0.731067	9.48545				-43.7514	6.25474	0.731067
118	Carbendazim	2 dpf	88.1525	hill	Head size_Decrease		2.80657	3.04945	3.51433	4.779				-9.7704	1.21072	3.51433
243	Daunorubicin	4 dpf	96.233	hill	Head size_Decrease		12.394	19.684	43.402	8.214				-1.753	-0.677	43.402
68	Diniconazole	2 dpf	109.297	hill	Head size_Decrease		3.64112	4.37442	5.98612	10.1696				-4.41962	-1.09987	5.98612
4	Flusilazole	2 dpf	83.8139	hill	Head size_Decrease		28.0958	28.8124	30.08	8.90288				-32.1979	7.58996	30.08
76	Fluziafop	2 dpf	99.4561	hill	Head size_Decrease		3.19176	4.23769	6.87965	12.6237				-2.86099	-0.0785927	6.87965
57	Hexaconazole	2 dpf	86.4216	hill	Head size_Decrease		33.8472	40.3077	54.3351	7.33363				-4.64222	2.79097	54.3351
288	Loratadine	2 dpf	129.778	hill	Head size_Decrease		2.552	4.613	12.695	21.133				-1.369	5.684	12.695
295	Loratadine	4 dpf	90.93	hill	Head size_Decrease		6.854	8.953	14.136	3.056				-3.035	-0.096	14.136
175	Oxaprozin	2 dpf	85.6204	hill	Head size_Decrease		10.7915	15.0529	26.5899	14.0191				-2.43655	-0.0945974	26.5899
234	Oxaprozin	4 dpf	96.233	hill	Head size_Decrease		12.394	19.684	43.402	8.214				-1.753	-0.677	43.402
223	Propafenone	4 dpf	124.21	hill	Head size_Decrease		13.438	18.303	31.039	17.322				-2.625	-1.927	31.039
213	Retinoic acid	2 dpf	71.873	hill	Head size_Decrease		0.019	0.026	0.042	10.302				-2.85	1.093	0.042
36	Tralkoxydim	2 dpf	151.658	hill	Head size_Decrease		74.7456	102.59	176.278	14.3354				-2.56095	-0.0819052	176.278
85	Triadimenol	2 dpf	105.928	hill	Head size_Decrease		131.893	146.917	176.67	11.9256				-7.51724	5.75029	176.67
119	Carbendazim	2 dpf	99.0498	hill	Head trunk angle_Decrease		2.72894	2.98189	3.4698	7.05277				-9.14812	1.75907	3.4698
70	Diniconazole	2 dpf	110.648	hill	Head trunk angle_Decrease		2.61775	3.19833	4.50445	10.672				-4.04832	1.27251	4.50445
193	Fenbendazole	2 dpf	119.344	hill	Head trunk angle_Decrease		0.037	0.038	0.041	19.98				-20.982	47.257	0.041
77	Fluziafop	2 dpf	104.32	hill	Head trunk angle_Decrease		1.73669	3.89301	15.4731	15.46				-1.00462	-0.814398	15.4731
72	Hexaconazole	2 dpf	99.5616	hill	Head trunk angle_Decrease		12.7777	15.9584	23.3356	12.6793				-3.64816	-0.843572	23.3356
289	Loratadine	2 dpf	115.678	hill	Head trunk angle_Decrease		4.173	5.064	7.05	12.772				-4.189	2.861	7.05
305	Methotrexate	2 dpf	94.898	hill	Head trunk angle_Decrease		147.677	179.759	251.563	14.734				-4.125	2.724	251.563
214	Retinoic acid	2 dpf	91.053	hill	Head trunk angle_Decrease		0.002	0.004	0.011	29.899				-1.376	9.718	0.011
81	Tralkoxydim	2 dpf	166.864	hill	Head trunk angle_Decrease		73.5507	88.0076	119.605	21.8697				-4.51901	-2.31037	119.605
86	Triadimenol	2 dpf	87.9896	hill	Head trunk angle_Decrease		94.533	112.519	151.544	5.98207				-4.65585	-0.385042	151.544
71	Triclabendazole	2 dpf	106.458	hill	Head trunk angle_Decrease		1.39034	1.60502	2.05155	16.8998				-5.64771	10.1416	2.05155
5	Flusilazole	2 dpf	91.4946	hill	Head-trunk angle_Decrease		4.34921	6.27666	11.7513	12.6227				-2.21055	-0.0992496	11.7513
267	Celecoxib	2 dpf	73.5178	Polynomial	Heart rate		10.3471	16.0614		4.284	75.516	-79.867	-17.395
275	Celecoxib	4 dpf	82.556	Polynomial	Heart rate		2.245	4.719		8.408	71.018	-71.382	29.409
63	Diniconazole	2 dpf	81.3023	Polynomial	Heart rate		4.60318	6.60705		3.74185	90.5225	-42.3245	-11.5857
132	Diniconazole	4 dpf	53.3853	gauss	Heart rate		5.2298	7.00067	11.3165	1.85142								8.47292		101.86	1.34036
165	Firocoxib	2 dpf	48.385	hill	Heart rate		86.1732	113.318	180.97	3.951				2.96133		180.97
179	Firocoxib	4 dpf	56.328	hill	Heart rate		31.219	38.795	56.246	4.258				3.732	77.236	56.246	100.094
6	Flusilazole	2 dpf	49.8534	Polynomial	Heart rate		15.9687	26.2145		1.90164	93.077	-24.943	-4.18017
7	Flusilazole	4 dpf	54.5613	Polynomial	Heart rate		4.59963	7.13176		1.9444	87.8197	-49.1793	-9.99183
60	Hexaconazole	2 dpf	70.6101	hill	Heart rate		8.31257	14.8128	39.7701	3.91303				1.40367		39.7701	39.7701
100	Hexaconazole	4 dpf	81.1982	linear	Heart rate		5.5251	11.0502		6.08288
290	Loratadine	2 dpf	117.797	hill	Heart rate		1.012	2.723	14.803	14.167				0.819		14.803
300	Loratadine	4 dpf	106.736	hill	Heart rate		1.101	2.182	7.033	4.865				1.185		7.033	99.733
25	Nortriptyline	4 dpf	62.0927	linear	Heart rate		9.66158	19.3232		4.46947												98.2966	-1.03503
32	Nortriptyline	2 dpf	46.4115	linear	Heart rate		39.8357	79.6714		4.13743												102.111	-0.251031
171	Oxaprozin	2 dpf	78.3056	hill	Heart rate		27.9989	52.0536	150.259	5.39222				1.30772		150.259
240	Oxaprozin	4 dpf	92.621	Polynomial	Heart rate		23.037	29.071		7.148	95.909	-26.251	-16.988
181	Propafenone	2 dpf	122.962	hill	Heart rate		1.002	4.307	52.118	10.003				0.556		52.118
220	Propafenone	4 dpf	80.0114	hill	Heart rate		2.291	4.78	16.803	10.591				1.103		16.803	103.384
327	Topiramate	4 dpf	75.962	exponential	Heart rate		13.342	28.258	87.776	4.743														55.197	99.463	126.634
48	Tralkoxydim	4 dpf	82.958	hill	Heart rate		46.549	49.9357	56.3056	2.73147				11.5468	90.6323	56.3056	100.419
89	Triadimenol	2 dpf	131.557	hill	Heart rate		13.7368	23.1979	56.816	32.9072				1.54763		56.816
102	Triadimenol	4 dpf	114.869	hill	Heart rate		64.4279	96.8036	194.161	4.38994				1.99178		194.161	100.565
49	Triclabendazole	2 dpf	85.4097	hill	Heart rate		0.345059	0.829225	3.71208	5.57788				0.924901		3.71208
336	Triclabendazole	4 dpf	60.197	hill	Heart rate		0.19	0.364	1.109	2.459				1.245		1.109	100.584
253	Acetaminophen	4 dpf	78.488	hill	Lack of SB		1080	1202	1443	14.877				-7.586	32.092	1.443
396	Betamethasone	4 dpf			Lack of SB	0.099
148	Carbendazim	4 dpf	79.655	hill	Lack of SB		2.29811	2.44044	2.70447	7.36938				-13.4948	11.2656	2.70447
281	Celecoxib	4 dpf	70.931	hill	Lack of SB		8.076	8.453	9.139	9.776				-17.767	0.809	9.139
242	Daunorubicin	4 dpf	94.302	hill	Lack of SB		13.333	24.878	72.26	14.341				-1.3	9.137	72.26
334	Dexamethasone	4 dpf	150.67	hill	Lack of SB		0.944	2.696	16.223	17.713				-0.772	32.477	16.223
162	Diflorasone	4 dpf	121.774	hill	Lack of SB		0.045	0.099	0.379	12.002				-1.036	24.273	0.379
198	Fenbendazole	4 dpf	102.093	hill	Lack of SB		0.046	0.047	0.05	14.09				-26.933	7.381	0.05
186	Firocoxib	4 dpf	68.28	hill	Lack of SB		34.749	43.693	64.633	13.245				-3.541	17.59	64.633
14	Flusilazole	4 dpf	83.3477	hill	Lack of SB		1.63603	1.98887	2.77715	6.452				-4.15235	2.92736	2.77715
155	Fluziafop	4 dpf	102.29	hill	Lack of SB		0.734	0.991	1.652	32.262				-2.71	7.995	1.652
95	Hexaconazole	4 dpf	103.706	hill	Lack of SB		6.27533	7.52284	10.2565	21.989				-4.47242	36.0669	10.2565
296	Loratadine	4 dpf	133.503	hill	Lack of SB		0.167	0.202	0.282	10.691				-4.175	0.967	0.282
312	Methotrexate	4 dpf	84.49	hill	Lack of SB		82.221	91.032	108.336	9.181				-7.966	6.23	108.336
28	Nortriptyline	4 dpf	55.9536	hill	Lack of SB		4.58603	4.76029	5.07368	3.18063				-21.7435	10.6743	5.07368
21	Olanzapine	4 dpf	130.883	hill	Lack of SB		8.08969	8.65371	9.71047	12.4906				-12.032	24.0947	9.71047
235	Oxaprozin	4 dpf	96.765	hill	Lack of SB		7.854	8.731	10.463	8.384				-7.661	45.078	10.463
224	Propafenone	4 dpf	73.849	hill	Lack of SB		6.075	6.613	7.645	2.867				-9.556	6.027	7.645
205	Retinoic acid	4 dpf	96.699	hill	Lack of SB		0.012	0.015	0.02	11.254				-4.187	-0.075	0.02
323	Topiramate	4 dpf	74.842	hill	Lack of SB		29.719	40.714	69.735	4.527				-2.576	6.333	69.735
43	Tralkoxydim	4 dpf	143.225	hill	Lack of SB		45.3231	51.228	63.1584	18.3689				-6.62155	27.0512	63.1584
110	Triadimenol	4 dpf	124.087	hill	Lack of SB		19.6086	20.0735	20.8938	5.59513				-34.6121	4.78603	20.8938
139	Triclabendazole	4 dpf	97.1587	hill	Lack of SB		0.462244	0.481351	0.515863	11.4713				-20.0203	17.4144	0.515863
256	Acetaminophen	4 dpf	148.371	gauss	LMR dark		337	500	897	16.199								0.779	-0.477	94.371	-0.021
274	Celecoxib	4 dpf	151.705	hill	LMR dark		8.512	9.94	12.959	32.551				5.227		12.959	93.968
271	Diclofenac	4 dpf	168.286	hill	LMR dark		6.212	6.843	8.073	22.751				8.388		8.073	106.492
133	Diniconazole	4 dpf	122.779	hill	LMR dark		2.24974	2.85797	4.30247	8.32159				3.38882		4.30247	95.3551
180	Firocoxib	4 dpf	61.909	hill	LMR dark		13.933	22.92	53.675	5.923				1.629		53.675	100.435
8	Flusilazole	4 dpf	92.741	hill	LMR dark		1.298	1.717	2.77	9.543				2.898		2.77	92.168
159	Fluziafop	4 dpf	102.583	exponential	LMR dark		0.362	0.767	2.383	20.895														-34.698	97.107	3.438
101	Hexaconazole	4 dpf	155.957	gauss	LMR dark		3.20934	3.68063	4.8292	15.8171								2.25491	23.4296	145.478	2.17424
301	Loratadine	4 dpf	138.783	hill	LMR dark		0.279	0.318	0.399	12.487				6.118		0.399	100.179
316	Methotrexate	4 dpf	99.325	hill	LMR dark		186.266	205.59	243.381	9.251				8.215		243.381	97.335
24	Nortriptyline	4 dpf	95.7434	hill	LMR dark		0.745	1.964	10.292	23.256				0.837		95.185	10.292
23	Olanzapine	4 dpf	153.601	hill	LMR dark		5.648	9.626	23.951	19.308				1.521		23.951	108.026
228	Oxaprozin	4 dpf	76.509	hill	LMR dark		11.787	13.26	16.218	13.328				6.884		16.218	104.356
217	Propafenone	4 dpf	136.031	hill	LMR dark		2.432	4.278	11.234	14.67				1.436		11.234	100.555
207	Retinoic acid	4 dpf	156.281	hill	LMR dark		0.016	0.022	0.036	8.923				2.831		0.036	92.539
208	Retinoic acid	4 dpf	156.281	hill	LMR dark		0.016	0.022	0.036	8.923				2.831		0.036	92.539
328	Topiramate	4 dpf	116.855	hill	LMR dark		272.583	330.828	460.658	26.064				4.187		460.658	95.103
47	Tralkoxydim	4 dpf	148.05	hill	LMR dark		0.149	1.556	85.821	16.4				0.346		85.821	100.044
104	Triadimenol	4 dpf	105.132	hill	LMR dark		6.507	10.732	25.25	15.992				1.62		25.25	98.025
145	Triclabendazole	4 dpf	107.494	hill	LMR dark		0.177813	0.240394	0.402535	17.6453				2.68922		0.402535	102.1
257	Acetaminophen	4 dpf	157.184	gauss	LMR ligth decrease		467	570	821	20.992								0.492	6.724	110.114	0.241
272	Diclofenac	4 dpf	156.839	hill	LMR ligth decrease		5.853	6.639	8.236	16.554				6.432		8.236	95.694
134	Diniconazole	4 dpf	99.2812	hill	LMR ligth decrease		0.478241	0.855411	2.31139	11.4455				1.39463		2.31139	97.8534
317	Methotrexate	4 dpf	111.887	hill	LMR ligth decrease		32.526	53.755	126.885	14.998				1.614		126.885	101.873
209	Retinoic acid	4 dpf	193.022	hill	LMR ligth decrease		0.00170231	0.00474606	0.0273887	20.7893				0.790896		0.0273887	98.8856
143	Triclabendazole	4 dpf	126.903	hill	LMR ligth decrease		0.783	0.792		39.615				70.846		0.808	83.944
219	Propafenone	4 dpf	204.868	gauss	LMR ligth increase		16.3933	17.326	19.599	126.09								4.46257		709.332	14.3448
103	Triadimenol	4 dpf	127.883	linear	LMR ligth increase		8.62528	17.2506		42.5502												102.384	1.15938
127	Diniconazole	4 dpf	101.924	hill	Mandibular arch distance_Decrease		1.9625	3.03666	6.40465	13.9911				-1.85764	-1.78635	6.40465
18	Flusilazole	4 dpf	71.3612	hill	Mandibular arch distance_Decrease		6.12346	7.70886	11.4269	3.91554				-3.52207	-0.514549	11.4269
96	Hexaconazole	4 dpf	79.197	hill	Mandibular arch distance_Decrease		19.7575	24.9324	37.1089	7.21755				-3.48587	2.5461	37.1089
111	Triadimenol	4 dpf	85.3434	hill	Mandibular arch distance_Decrease		115.984	133.211	168.791	2.01847				-5.85609	0.305298	168.791
78	Fluziafop	2 dpf	88.7672	hill	Otolith		4.73161	6.10684	9.44589	8.08655				-3.17833	-1.28742	9.44589
37	Tralkoxydim	2 dpf	148.467	hill	Otolith		125.795	160.029	241.493	13.1193				-3.369	-0.788761	241.493
254	Acetaminophen	4 dpf	59.022	hill	Otolith-eye distance_Decrease		1784	2084	2719	5.045				-5.216	3.88	2.719
282	Celecoxib	4 dpf	64.709	hill	Otolith-eye distance_Decrease		14.57	16.798	21.424	6.919				-5.699	3.249	21.424
273	Diclofenac	4 dpf	159.209	hill	Otolith-eye distance_Decrease		5.67143	6.88752	9.60052	22.7707				-4.17425	4.03181	9.60052
128	Diniconazole	4 dpf	91.8722	hill	Otolith-eye distance_Decrease		3.73724	4.27989	5.39624	9.20346				-5.98121	4.73344	5.39624
199	Fenbendazole	4 dpf	102.553	hill	Otolith-eye distance_Decrease		0.07	0.077	0.089	14.362				-9.568	0.021	0.089
15	Flusilazole	4 dpf	97.3977	hill	Otolith-eye distance_Decrease		3.64634	4.24529	5.50582	11.5861				-5.332	4.47374	5.50582
156	Fluziafop	4 dpf	98.053	hill	Otolith-eye distance_Decrease		0.629	0.964	2	26.102				-1.901	-1.076	2
97	Hexaconazole	4 dpf	86.5894	hill	Otolith-eye distance_Decrease		19.6107	19.6905	19.8277	10.1				-199.711	3.90837	19.8277
297	Loratadine	4 dpf	121.148	hill	Otolith-eye distance_Decrease		4.173	4.617	5.488	7.434				-8.02	4.339	5.488
313	Methotrexate	4 dpf	90.735	hill	Otolith-eye distance_Decrease		116.017	153.654	248.396	12.194				-2.886	1.055	248.396
236	Oxaprozin	4 dpf	84.505	hill	Otolith-eye distance_Decrease		16.462	19.158	24.829	5.232				-5.346	2.42	24.829
225	Propafenone	4 dpf	89.627	hill	Otolith-eye distance_Decrease		32.954	33.882	35.529	5.037				-29.206	2.421	35.529
324	Topiramate	4 dpf	82.719	hill	Otolith-eye distance_Decrease		24.366	37.936	80.858	6.285				-1.832	-1.246	80.858
44	Tralkoxydim	4 dpf	120.797	hill	Otolith-eye distance_Decrease		77.097	89.5578	115.7	9.11377				-5.41268	4.23977	115.7
112	Triadimenol	4 dpf	114.381	hill	Otolith-eye distance_Decrease		63.404	74.3319	97.5511	4.33395				-5.09976	2.60731	97.5511
140	Triclabendazole	4 dpf	88.31	hill	Otolith-eye distance_Decrease		0.53823	0.621993	0.796477	7.93395				-5.60641	2.91969	0.796477
255	Acetaminophen	4 dpf	65.342	hill	Pericard size_Increase		2247	2504	3013	7.167				-7.489	5.483	3.013
337	Betamethasone	4 dpf	125.729	hill	Pericard size_Increase			0.000209094	1.347	13.693				-0.158	1.899	1.347
338	Betamethasone	2 dpf	121.807	hill	Pericard size_Increase		0.07	0.437	10.084	12.016				-0.442	-0.17	10.084
120	Carbendazim	2 dpf	79.4354	hill	Pericard size_Increase		2.93953	3.11136	3.42869	3.5005				-14.2743	1.51831	3.42869
149	Carbendazim	4 dpf	69.102	hill	Pericard size_Increase		2.63126	2.75749	2.98748	4.5615				-17.3052	-0.112708	2.98748
265	Celecoxib	2 dpf	102.454	hill	Pericard size_Increase		4.262	6.483	13.283	14.303				-1.933	-0.097	13.283
283	Celecoxib	4 dpf	84.581	hill	Pericard size_Increase		7.869	9.757	14.093	20.87				-3.77	15.646	14.093
333	Dexamethasone	4 dpf	132.314	hill	Pericard size_Increase		5.95	22.758	225.511	10.323				-0.604	-2.26	225.511
262	Diclofenac	2 dpf	128.428	hill	Pericard size_Increase		10.525	11.109	12.183	14.983				-15.022	10.121	12.183
270	Diclofenac	4 dpf	156.307	hill	Pericard size_Increase		5.933	6.723	8.325	20.908				-6.486	13.745	8.325
397	Diflorasone	2 dpf			Pericard size_Increase	1.26
163	Diflorasone	4 dpf	136.633	hill	Pericard size_Increase		0.025	0.127	2.08	19.696				-0.496	-1.94	2.08
69	Diniconazole	2 dpf	111.716	hill	Pericard size_Increase		1.54205	2.51059	5.77618	11.0873				-1.66377	-0.0720809	5.77618
129	Diniconazole	4 dpf	84.1964	hill	Pericard size_Increase		3.7987	3.80863	3.82567	6.68425				-310.551	3.41438	3.82567
200	Fenbendazole	4 dpf	95.901	hill	Pericard size_Increase		0.067	0.073	0.085	10.886				-9.217	-0.595	0.085
169	Firocoxib	2 dpf	62.5039	hill	Pericard size_Increase		40.5697	58.3107	108.411	15.7054				-2.23543	-0.0483441	108.411
16	Flusilazole	4 dpf	78.417	hill	Pericard size_Increase		5.023	5.52777	6.51094	5.25377				-8.46854	3.78712	6.51094
79	Fluziafop	2 dpf	107.694	hill	Pericard size_Increase		1.84089	2.94312	6.56408	17.7934				-1.72824	3.29515	6.56408
157	Fluziafop	4 dpf	95.246	hill	Pericard size_Increase		0.485	0.834	2.109	22.684				-1.494	-2.002	2.109
58	Hexaconazole	2 dpf	95.4867	hill	Pericard size_Increase		12.8422	17.8816	31.4901	10.6994				-2.44971	5.47231	31.4901
98	Hexaconazole	4 dpf	80.7549	hill	Pericard size_Increase		15.1961	16.9258	20.351	7.74717				-7.52233	4.1018	20.351
298	Loratadine	4 dpf	141.135	hill	Pericard size_Increase		3.01	4.718	10.174	13.381				-1.804	1.289	10.174
314	Methotrexate	4 dpf	68.345	hill	Pericard size_Increase		128.633	192.761	384.883	4.407				-2.005	-0.308	384.883
29	Nortriptyline	4 dpf	52.2271	hill	Pericard size_Increase		16.4806	17.8382	20.4229	2.63993				-10.2449	0.77054	20.4229
22	Olanzapine	4 dpf	94.2931	hill	Pericard size_Increase		26.3627	34.131	53.0748	3.98103				-3.14	0.238271	53.0748
176	Oxaprozin	2 dpf	76.0963	hill	Pericard size_Increase		31.112	38.631	55.93	8.70776				-3.74628	-0.938527	55.93
237	Oxaprozin	4 dpf	94.589	hill	Pericard size_Increase		11.784	14.084	19.105	7.711				-4.547	0.794	19.105
226	Propafenone	4 dpf	64.423	hill	Pericard size_Increase		17.801	18.77	20.55	2.048				-15.303	0.708	20.55
215	Retinoic acid	2 dpf	69.731	hill	Pericard size_Increase		0.035	0.036	0.039	9.146				-19.922	9.299	0.039
325	Topiramate	4 dpf	89.025	hill	Pericard size_Increase		209.997	302.146	562.762	8.174				-2.229	0.008	562.762
330	Topiramate	2 dpf	103.906	hill	Pericard size_Increase		11.223	32.986	208.347	11.033				-0.752	2.119	208.347
45	Tralkoxydim	4 dpf	111.559	hill	Pericard size_Increase		102.895	104.147	106.324	6.82852				-67.0217	2.57039	106.324
87	Triadimenol	2 dpf	95.5922	hill	Pericard size_Increase		112.937	145.634	224.922	8.01388				-3.18938	4.66358	224.922
113	Triadimenol	4 dpf	135.914	hill	Pericard size_Increase		64.1285	70.9516	84.339	7.63803				-8.02038	3.1895	84.339
53	Triclabendazole	2 dpf	105.21	hill	Pericard size_Increase		0.651423	1.01128	2.14485	16.0439				-1.84382	1.44977	2.14485
141	Triclabendazole	4 dpf	108.737	hill	Pericard size_Increase		0.771643	0.775385	0.781824	18.5833				-167.632	21.7582	0.781824
247	Acetaminophen	2 dpf	80.0086	gauss	Pigmentation decrease		1009	1176	1585	16.188								0.801		130.653	0.641
258	Acetaminophen	4 dpf	80.081	Polynomial	Pigmentation decrease		2385	2734	16253		102.289	-51.503	-33.209
164	Betamethasone	4 dpf	114.653	Polynomial	Pigmentation decrease		1.614	8.442		9.466	92.385	-25.433	16.713											82.542	101.624	1.428
121	Carbendazim	2 dpf	109.573	hill	Pigmentation decrease		2.52654	2.8014	3.3423	10.2703				7.85263	106.571	3.3423
266	Celecoxib	2 dpf	107.903	hill	Pigmentation decrease		23.742	27.119	34.042	17.949				6.097		34.042	85.7647
259	Diclofenac	2 dpf	148.702	gauss	Pigmentation decrease		10.902	13.2	18.802	16.717								10.998		116.752	5.853
64	Diniconazole	2 dpf	115.046	Polynomial	Pigmentation decrease		6.16825	7.29649		12.4873	99.8677	-45.1194	-26.9606
150	Flusilazole	4 dpf	116.519	exponential	Pigmentation decrease		3.38063	7.15986	22.2406	25.7013														291.362	98.3015	32.0863
80	Fluziafop	2 dpf	101.265	hill	Pigmentation decrease		2.74332	4.35204	9.57874	19.6801				1.75725	98.6579	9.57874
61	Hexaconazole	2 dpf	99.7003	hill	Pigmentation decrease		17.75	19.4079	22.6084	12.4448				9.08186	17.6553	22.6084	93.1252
302	Loratadine	4 dpf	129.303	hill	Pigmentation decrease		8.107	8.619	9.57	9.245				13.247	23.588	9.57	104.698
306	Methotrexate	2 dpf	80.5969	Polynomial	Pigmentation decrease		184.539	234.518		7.692	93.267	-44.554	-21.615
182	Propafenone	2 dpf	91.1642	hill	Pigmentation decrease		42.96	49.284	62.325	12.435				5.905	93.3165	62.325
88	Triadimenol	2 dpf	111.508	hill	Pigmentation decrease		76.1776	98.1976	151.57	14.7804				3.19373	100.504	151.57
62	Triclabendazole	2 dpf	92.517	hill	Pigmentation decrease		1.44016	1.60266	1.92404	9.22577				7.58525	26.6833	1.92404	103.638
131	Diniconazole	4 dpf	97.0782	linear	Pigmentation increase		2.49469	4.98939	11.7888													104.995	4.00851
188	Firocoxib	4 dpf	75.8	Polynomial	Pigmentation increase		83.032	99.968		12.813	108.166	41.509
335	Nortriptyline	4 dpf	97.314	Polynomial	Pigmentation increase		0.889273	1.8337		25.156	144.8	88.9826	-69.2642
239	Oxaprozin	4 dpf	108.044	gauss	Pigmentation increase		29.162	31.036	35.603	12.627								8.966	101.078	185.025	25.047
218	Propafenone	4 dpf	112.022	gauss	Pigmentation increase		23.083	26.459	34.687	8.473								16.154	39.936	128.617	15.668
144	Triclabendazole	4 dpf	90.8491	hill	Pigmentation increase		0.654241	0.667104	0.689682	8.60639				-41.6498	93.4785	0.689682	140.089
346	Acetaminophen	25 h	124.04	gauss	STC bell shape		5591.2	6323.7	8108.6	35.15								3504.33	193.65	3982.63
347	Celecoxib	25 h	131.99	gauss	STC bell shape		20.35	23.8	32.2	32.5								16.5129	138.541	12.77
348	Diclofenac	25 h	179.2	gauss	STC bell shape		32.35	37.75	50.9	19								25.8308	138.844	20.4937
351	Hexaconazole	25 h	175.39	gauss	STC bell shape		17.47	19.18	23.35	107.7								8.1832	472.394	13.7185
350	Flusilazole	25 h	111.68	hill	STC decrease		2.72	4.11	8.34	14.9				1.96141	95.0846	8.33667
341	Loratadine	25 h	128.84	hill	STC decrease		3.8	4.66	6.63	28.8				3.95142	86.6076	6.62621
342	Nortriptyline	25 h	164.8	hill	STC decrease		3.44	8.4	39	13.2				0.9051	98.0643	39.0051
345	Propafenone	25 h	126.15	hill	STC decrease		6.36	13.35	47.46	25.96				1.09295	96.371	47.4667
343	Retinoic acid	25 h	91.64	hill	STC decrease		0.001218	0.0056	0.076	12.7				0.0053118	0.10152	0.07626
339	Tralkoxydim	25 h	229.94	hill	STC decrease		127.3	141.83	170.6	48				7.50338	102.085	170.615
340	Triadimenol	25 h	132.4	hill	STC decrease		118.4	134.9	168.69	33				6.20577	115.258	168.692
352	Triclabendazole	25 h	120.96	hill	STC decrease		0.00111	0.00782	0.076	14.4				0.263449	99.7472	0.0759818
349	Diniconazole	25 h	120.51	Polynomial	STC increase		6.86	7.82		15.2	95.3929	39.1768	31.0919
344	Oxaprozin	25 h	104.14	Polynomial	STC increase		6.23	12.38		56.9	179.164	190.637	5.81823
399	Dexamethasone	4 dpf	119.234	hill	Yolk sac size_Decrease		2.273	13.052	258.933	11.028				-0.464	0.48	258.933
284	Celecoxib	4 dpf	91.104	hill	Yolk sac size_Increase		8.882	11.435	17.611	29.985				-3.21	2.827	17.611
130	Diniconazole	4 dpf	102.202	hill	Yolk sac size_Increase		1.2551	1.74216	3.05169	14.1538				-2.47301	-0.102433	3.05169
187	Firocoxib	4 dpf	64.609	hill	Yolk sac size_Increase		48.057	68.932	127.71	10.529				-2.248	3.445	127.71
17	Flusilazole	4 dpf	87.8517	hill	Yolk sac size_Increase		3.88898	5.53118	10.1005	7.7839				-2.30213	1.76387	10.1005
158	Fluziafop	4 dpf	80.701	hill	Yolk sac size_Increase		2.235	2.616	3.423	10.962				-5.156	5.47	3.423
59	Hexaconazole	2 dpf	89.4052	hill	Yolk sac size_Increase		44.9948	47.2063	51.2416	8.30441				-16.9012	5.06969	51.2416
99	Hexaconazole	4 dpf	68.3951	hill	Yolk sac size_Increase		5.45086	6.80648	9.94988	4.41726				-3.65117	0.421986	9.94988						101.852	-1.80992
299	Loratadine	4 dpf	133.505	hill	Yolk sac size_Increase		4.909	6.742	11.599	10.692				-2.555	10.335	11.599
315	Methotrexate	4 dpf	101.307	hill	Yolk sac size_Increase		20.242	44.697	173.144	19.718				-1.024	2.225	173.144
30	Nortriptyline	4 dpf	67.0365	hill	Yolk sac size_Increase		14.4637	18.7353	29.1594	5.53572				-3.13381	1.85707	29.1594
238	Oxaprozin	4 dpf	111.966	hill	Yolk sac size_Increase		13.423	16.268	22.598	15.043				-4.218	7.668	22.598
227	Propafenone	4 dpf	87.328	hill	Yolk sac size_Increase		17.344	18.437	20.467	4.64				-13.273	4.172	20.467
206	Retinoic acid	4 dpf	-54.288	hill	Yolk sac size_Increase		0.034	0.036	0.039	0.021				-16.985	-0.009	0.039
216	Retinoic acid	2 dpf	73.57	hill	Yolk sac size_Increase		0.013	0.021	0.045	11.32				-1.805	6.764	0.045
326	Topiramate	4 dpf	104.096	hill	Yolk sac size_Increase		98.808	149.406	302.938	15.316				-1.961	3.427	302.938
331	Topiramate	2 dpf	105.376	hill	Yolk sac size_Increase		600.902	722.351	989.497	11.675				-4.405	9.92	989.497
46	Tralkoxydim	4 dpf	144.145	hill	Yolk sac size_Increase		37.392	45.9445	65.3367	18.9046				-3.93701	12.8924	65.3367
114	Triadimenol	4 dpf	162.407	hill	Yolk sac size_Increase		76.7595	88.7488	113.74	15.3379				-5.58753	9.9264	113.74
142	Triclabendazole	4 dpf	103.883	hill	Yolk sac size_Increase		0.458105	0.533128	0.690926	15.1805				-5.3469	2.26561	0.690926

## Sheet: Table S11
Table S11. Sensitivity ratios for all chemicals across all evaluated endpoints
		Mode of action
Endpoints	Stage (dpf)		Retinoic metabolism					ACCase inhibitors		Tubulin inhbitors			Heart rate	modulators	COX inhibitors					Glucocorticoids			Antimitotics		Neuroactive
LogDlipw			4.49	4.21	3.21	4.65	4.17	4.3	2.15	3.71	1.7	5.93	4.31	2.6	1.66	2.65	1.02	4.31	1.9	4.58	1.77	3.19	-1	0.05	3.12	3.4	2
TR		4	75.9	0.6	0.5	0.5	0.3	2	6.3	303.1	1001	0.2	0.7	7	96.6	42.7	5.6	0.4	19.6	1	1	1	5320.2	1393	0.1	3.3	45.7
Body length reduced		2	2.583	3.647	2.016	1.131	1.907	2.062	3.578	3.778	1.159	2.277	2.445	0.917	3.115	6.931	1.414	1.584	1.024	0	0	0	1.485	1.065	0	2.274	0
		4	1.646	6.384	2.045	1.299	2.93	1.707	1.91	0	0	1.188	29.027	0	1.443	1.11	0.734	1.865	0.986	0	0	0	1.422	0	6.584	0	0.87
Eye size reduced		2	2.447	1.692	1.708	1.237	1.135	1.924	1.444	3.333	1.066	1.676	2.266	0	1.517	0	1.909	0	0.871	0	0	0	0	0	0	0	0
		4	0	3.514	2	1.792	3.25	2.468	1.9	1.427	0	2.02	1.881	0	1.465	0	1.567	1.9	0	0	0	0	1.887	0	3.876	0	0
Curvature increased		2	7.154	3.933	2.513	1.374	3.003	1.197	2.401	4.474	1.077	1.458	2.892	0.558	1.929	7.439	1.5	1.263	1.03	0	0	0	1.433	0	0.98	0	0
		4	7.9	3.315	1.854	1.425	2.812	0	1.957	1.427	1.056	0	0	0	1.266	0	0.755	1.206	0	0	0	0	1.392	0	1.011	0	0
Head size reduced		2	2.214	1.253	1.934	1.622	1.171	1.108	1.344	0	1.002	0	1.508	0	4.454	0	0	0	0	0	0	0	0	0	0	0	0
		4	0	0	0	0	0	0	0	0	0	0	0.908	2.042	0.9	0	0	0	0	0	0	0	0	2.453	0	0	0
Pericard size increased		2	2.385	0	1.519	1.681	2.021	1.161	0	0	1.027	1.347	0	0	2.117	8.052	0	3.005	1.031	0.693	0	128.834	0	0	5.874	0	0
		4	0	2.977	2.567	2.366	2.414	2.162	1.856	1.376	1.151	1.663	1.261	3.084	2.044	1.111	0.961	1.804	0	5.186	10.364	78.043	0.792	0	1.666	1.052	0.718
Pigmentation reduced		2	0	0	3.48	1.331	3.279	1.751	0	0	1.257	1.803	0	1.479	0	7.432	4.801	1.472	0	0	0	0	1.527	0	0	0	0
		4	0	2.707	0	0	0	0	0	0	0	0	1.489	0	0	0	1.059	0	0	0.8	0	0	0	0	0	0	0
Pigmentation increased		4	0	0	0	1.814	0	0	0	0	0	1.949	0	2.395	1.258	0	0	0	1.118	0	0	0	0	0	0	11.719	0
Yolk sac size increased		2	2.067	0	0	0	1.242	0	0	0	0	0	0	0	0	0	0	0	0	0	0	0	0	0	1.237	0	0
		4	2.026	1.919	1.904	2.966	4.937	1.332	3.02	0	0	1.882	1.106	3.096	1.728	0	0	1.444	0.875	0	0	0	1.761	0	3.095	0.737	0
Yolk sac size decreased		4	0	0	0	0	0	0	0	0	0	0	0	0	0	0	0	0	0	0	9.026	0	0	0	0	0	0
Head-trunk angle		2	8.455	3.207	2.255	2.156	2.727	0.492	1.981	4.146	1.014	1.409	2.716	0	0	0	0	0	0	0	0	0	1.423	0	0	0	0
Otolith-eye distance reduced		4	0	3.52	2.219	1.677	2.477	2.28	1.705	1.315	0	1.632	2.338	1.784	1.573	0.963	1.065	1.187	0	0	0	0	1.227	0	11.596	0	0
Otolith malformation		2	0	0	0	0	0	0.807	0.981	0	0	0	0	0	0	0	0	0	0	0	0	0	0	0	0	0	0
Jaw malformations		4	2.394	5.192	4.21	3.106	3.744	1.932	2.016	1.444	0	1.778	1.871	3.084	1.815	0.914	1.023	1.596	0.908	0.531	0	68.235	1.548	0	3.966	0.998	0
Mandibular arch distance		4	0	1.696	1.283	1.413	1.324	0	0	0	0	0	0	0	0	0	0	0	0	0	0	0	0	0	0	0	0
Swim bladder size		4	4.647	9.04	10.461	3.843	4.789	3.026	3.221	2.388	1.531	2.618	45.496	8.124	3.192	0	2.047	2.889	1.987	70.561	163.832	922.332	2.835	2.273	18.944	4.236	4.173
Lack of swim bladder		4	3.95	6.978	10.362	0	4.789	2.76	3.124	2.34	1.272	2.52	45.496	8.289	3.732	0	2.007	2.783	1.729	70.561	144.068	428.313	2.814	1.473	13.446	4.236	3.925
Heart rate reduced		2	0	1.438	14.729	1.47	4.296	0	0	0	0	3.485	7.033	16.924	2.275	0	0	2.485	0.987	0	0	0	0	0	0	1.158	0
Heart rate reduced		4	0	2.717	2.237	1.293	4.445	0	3.951	0	0	3.571	5.88	13.257	1.343	0	0	5.389	2.881	0	0	0	0	0	33.182	1.112	0
STC bell shape	1		0	0	0	0	3.318	0	0	0	0	0	0	0	0	2.599	0.893	1.677	0	0	0	0	0	0	0	0	0
STC decrease	1		16.607	9.17	2.533	0	0	0	1.671	0	0	369.565	4.109	5.46	0	0	0	0	0	0	0	0	0	0	0	10.987	0
STC increase	1		0	0	0	1.242	0	0	0	0	0	0	0	0	9.566	0	0	0	0	0	0	0	0	0	0	0	0
LMR dark decreased distance		4	2.194	6.996	8.575	2.103	10.171	1.914	2.299	0	0	3.23	32.155	5.641	2.408	1.146	3.229	1.962	2.083	0	0	0	1.253	0	2.035	2.088	1.591
LMR ligth decreased distance		4	2.884	0	0	3.915	0	0	0	0	0	0	0	0	0	1.123	3.527	0	0	0	0	0	2.402	0	0	0	0
LMR ligth increased distance		4	0	0	0	0	0	0	0	0	0	0	0	3.233	0	0	0	0	0	0	0	0	0	0	0	0	0
			Retinoic acid	Flusilazole	Triadimenol	Diniconazole	Hexaconazole	Fluazifop-p-butyl	Tralkoxydim	Fenbendazole	Carbendazim	Triclabendazole	Loratadine	Propafenone	Oxaprozin	Diclofenac	Acetaminophen	Celecoxib	Firocoxib	Bethametasone	Dexamethasone	Diflorasone	Methotrexate	Daunorubicin	Topiramate	Nortriptyline	Olanzapine

## Sheet: Table S12
Table S12 Comparison of EC10 for morphological (4 dpf) and behaviour endpoints (LMR and STC)
Only endpoints with effects are shown in the graphs
Image	Chemical	MoA
	Acetaminophen	Non-selective Cyclooxygenase inhibitor
	All-trans retinoic acid	Retinoic acid Receptor agonist
	Betamethasone	Glucocorticoid receptor agonist
	Carbendazim	Inhibition of microtubule assembly
	Celecoxib	Cyclooxygenase 2 inhibition
	Daunorubicin	Inhibition of topoisomerase II
	Dexamethasone	Glucocorticoid receptor agonist
	Diclofenac	Non-selective Cyclooxygenase inhibitor
	Diflorasone	Glucocorticoid receptor agonist
	Diniconazole	14 alpha-demethylase inhibitors
	Fenbendazole	Microtubule polymerization inhibitor
	Firocoxib	Cyclooxygenase 2 inhibitior
	Fluazifop-p-butyl	ACCase inhibitor
	Flusilazole	14 alpha-demethylase inhibitors
	Hexaconazole	14 alpha-demethylase inhibitors
	Loratadine	Histamine H1 receptor antagonist
	Methotrexate	Dihydrofolate reductase inhibitor
	Nortriptyline	Selective serotonin reuptake inhibitors (SSRIs)
	Olanzapine	Dopamine-D2 receptor antagonist
	Oxaprozin	Non-selective Cyclooxygenase inhibitor
	Propafenone	Sodium channel inhibitor
	Topiramate	GABA receptor agonist
	Tralkoxydim	ACCase inhibitor
	Triadimenol	14 alpha-demethylase inhibitors
	Triclabendazole	Inhibition of microtubule assembly

[truncated: 4 more sheets: Table S13, Table S14, Table S15, Table S16]
